# Supplementary material for: SWI/SNF-Like Chromatin Remodeling Factor Fun30 Supports Point Centromere Function in S. cerevisiae
Source: PLoS Genet. 2012 Sep 27;8(9):e1002974. doi: 10.1371/journal.pgen.1002974 (PMC3459985; doi:10.1371/journal.pgen.1002974)
Supplement: Table S1 — This EXCEL spreadsheet based table provides gene lists of up- and down-regulated genes in fun30-deleted cells, a list of genes that genetically interact with FUN30. (XLS) [file pgen.1002974.s012.xls]

## Sheet: 1) DRYGIN SGA 0.04 Pval 0.05
Common name	ORF	Description	Alias	Description	Alias	SGA epsilon scores	P-value
CNA1	YLR433C	Calcineurin A; one isoform (the other is CMP2) of the catalytic subunit of calcineurin, a Ca++/calmodulin-regulated protein phosphatase which regulates Crz1p (a stress-response transcription factor), the other calcineurin subunit is CNB1	CMP1	Protein whose overexpression affects chromosome stability, potential Cdc28p substrate; homolog of Snf2p; the authentic, non-tagged protein is detected in highly purified mitochondria in high-throughput studies		0.06	6.686e-76
mtr4-1	YJL050W	ATP-dependent 3'-5' RNA helicase, involved in nuclear RNA quality control both as a component of the TRAMP complex and in TRAMP independent processes; member of the Dead-box family of helicases	DOB1	Protein whose overexpression affects chromosome stability, potential Cdc28p substrate; homolog of Snf2p; the authentic, non-tagged protein is detected in highly purified mitochondria in high-throughput studies		-0.119	2.607e-71
HMO1	YDR174W	Chromatin associated high mobility group (HMG) family member involved in genome maintenance; rDNA-binding component of the Pol I transcription system; associates with a 5'-3' DNA helicase and Fpr1p, a prolyl isomerase	HSM2	Protein whose overexpression affects chromosome stability, potential Cdc28p substrate; homolog of Snf2p; the authentic, non-tagged protein is detected in highly purified mitochondria in high-throughput studies		0.114	6.496e-29
DDC1	YPL194W	DNA damage checkpoint protein, part of a PCNA-like complex required for DNA damage response, required for pachytene checkpoint to inhibit cell cycle in response to unrepaired recombination intermediates; potential Cdc28p substrate		Protein whose overexpression affects chromosome stability, potential Cdc28p substrate; homolog of Snf2p; the authentic, non-tagged protein is detected in highly purified mitochondria in high-throughput studies		-0.043	6.66e-26
orc2-4	YBR060C	Subunit of the origin recognition complex, which directs DNA replication by binding to replication origins and is also involved in transcriptional silencing; interacts with Spp1p and with trimethylated histone H3; phosphorylated by Cdc28p	SIR5|RRR1	Protein whose overexpression affects chromosome stability, potential Cdc28p substrate; homolog of Snf2p; the authentic, non-tagged protein is detected in highly purified mitochondria in high-throughput studies		-0.085	6.421e-20
orc3-70	YLL004W	Subunit of the origin recognition complex, which directs DNA replication by binding to replication origins and is also involved in transcriptional silencing		Protein whose overexpression affects chromosome stability, potential Cdc28p substrate; homolog of Snf2p; the authentic, non-tagged protein is detected in highly purified mitochondria in high-throughput studies		-0.162	5.571e-19
MAD3	YJL013C	Subunit of the spindle-assembly checkpoint complex, which delays anaphase onset in cells with defects in mitotic spindle assembly; pseudosubstrate inhibitor of APC(Cdc20), the anaphase promoting complex involved in securin (Pds1p) turnover		Protein whose overexpression affects chromosome stability, potential Cdc28p substrate; homolog of Snf2p; the authentic, non-tagged protein is detected in highly purified mitochondria in high-throughput studies		-0.171	3.009e-18
cbf2-1	YGR140W	Essential kinetochore protein, component of the CBF3 multisubunit complex that binds to the CDEIII region of the centromere; Cbf2p also binds to the CDEII region possibly forming a different multimeric complex, ubiquitinated in vivo	CSL5|NDC10|CTF14|CEP2|CBF3A	Protein whose overexpression affects chromosome stability, potential Cdc28p substrate; homolog of Snf2p; the authentic, non-tagged protein is detected in highly purified mitochondria in high-throughput studies		-0.055	8.458e-18
ALG5	YPL227C	UDP-glucose:dolichyl-phosphate glucosyltransferase, involved in asparagine-linked glycosylation in the endoplasmic reticulum		Protein whose overexpression affects chromosome stability, potential Cdc28p substrate; homolog of Snf2p; the authentic, non-tagged protein is detected in highly purified mitochondria in high-throughput studies		-0.114	6.14e-17
LEU9	YOR108W	Alpha-isopropylmalate synthase II (2-isopropylmalate synthase), catalyzes the first step in the leucine biosynthesis pathway; the minor isozyme, responsible for the residual alpha-IPMS activity detected in a leu4 null mutant		Protein whose overexpression affects chromosome stability, potential Cdc28p substrate; homolog of Snf2p; the authentic, non-tagged protein is detected in highly purified mitochondria in high-throughput studies		-0.1	5.44e-16
tim22-19	YDL217C	Component of the mitochondrial Tim54p-Tim22p complex involved in insertion of polytopic proteins into the inner membrane		Protein whose overexpression affects chromosome stability, potential Cdc28p substrate; homolog of Snf2p; the authentic, non-tagged protein is detected in highly purified mitochondria in high-throughput studies		-0.051	1.873e-15
PAP2	YOL115W	non-canonical poly(A)polymerase, involved in nuclear RNA quality control as a component of the TRAMP complex; catalyzes polyadenylation of unmodified tRNAs, and snoRNA and rRNA precursors; overlapping functions with Trf5p	TRF4	Protein whose overexpression affects chromosome stability, potential Cdc28p substrate; homolog of Snf2p; the authentic, non-tagged protein is detected in highly purified mitochondria in high-throughput studies		-0.22	2.567e-12
wbp1-1	YEL002C	Beta subunit of the oligosaccharyl transferase (OST) glycoprotein complex; required for N-linked glycosylation of proteins in the endoplasmic reticulum		Protein whose overexpression affects chromosome stability, potential Cdc28p substrate; homolog of Snf2p; the authentic, non-tagged protein is detected in highly purified mitochondria in high-throughput studies		-0.216	4.336e-11
SSB1	YDL229W	Cytoplasmic ATPase that is a ribosome-associated molecular chaperone, functions with J-protein partner Zuo1p; may be involved in folding of newly-made polypeptide chains; member of the HSP70 family; interacts with phosphatase subunit Reg1p	YG101	Protein whose overexpression affects chromosome stability, potential Cdc28p substrate; homolog of Snf2p; the authentic, non-tagged protein is detected in highly purified mitochondria in high-throughput studies		-0.082	6.901e-10
RGP1	YDR137W	Subunit of a Golgi membrane exchange factor (Ric1p-Rgp1p) that catalyzes nucleotide exchange on Ypt6p		Protein whose overexpression affects chromosome stability, potential Cdc28p substrate; homolog of Snf2p; the authentic, non-tagged protein is detected in highly purified mitochondria in high-throughput studies		-0.246	6.981e-10
YLL054C	YLL054C	Putative protein of unknown function with similarity to Pip2p, an oleate-specific transcriptional activator of peroxisome proliferation; YLL054C is not an essential gene		Protein whose overexpression affects chromosome stability, potential Cdc28p substrate; homolog of Snf2p; the authentic, non-tagged protein is detected in highly purified mitochondria in high-throughput studies		0.048	8.129e-09
pri2-1	YKL045W	Subunit of DNA primase, which is required for DNA synthesis and double-strand break repair		Protein whose overexpression affects chromosome stability, potential Cdc28p substrate; homolog of Snf2p; the authentic, non-tagged protein is detected in highly purified mitochondria in high-throughput studies		-0.048	2.429e-08
orc2-2	YBR060C	Subunit of the origin recognition complex, which directs DNA replication by binding to replication origins and is also involved in transcriptional silencing; interacts with Spp1p and with trimethylated histone H3; phosphorylated by Cdc28p	SIR5|RRR1	Protein whose overexpression affects chromosome stability, potential Cdc28p substrate; homolog of Snf2p; the authentic, non-tagged protein is detected in highly purified mitochondria in high-throughput studies		-0.264	9.52e-08
RTT109	YLL002W	Histone acetyltransferase critical for cell survival in the presence of DNA damage during S phase; acetylates H3-K56 and H3-K9; involved in non-homologous end joining and in regulation of Ty1 transposition; interacts physically with Vps75p	REM50|KIM2	Protein whose overexpression affects chromosome stability, potential Cdc28p substrate; homolog of Snf2p; the authentic, non-tagged protein is detected in highly purified mitochondria in high-throughput studies		-0.085	1.188e-07
wbp1-2	YEL002C	Beta subunit of the oligosaccharyl transferase (OST) glycoprotein complex; required for N-linked glycosylation of proteins in the endoplasmic reticulum		Protein whose overexpression affects chromosome stability, potential Cdc28p substrate; homolog of Snf2p; the authentic, non-tagged protein is detected in highly purified mitochondria in high-throughput studies		-0.058	2.222e-07
prp4-1	YPR178W	Splicing factor, component of the U4/U6-U5 snRNP complex	RNA4	Protein whose overexpression affects chromosome stability, potential Cdc28p substrate; homolog of Snf2p; the authentic, non-tagged protein is detected in highly purified mitochondria in high-throughput studies		0.221	2.901e-07
ORM2	YLR350W	Evolutionarily conserved protein with similarity to Orm1p, required for resistance to agents that induce the unfolded protein response; human ortholog is located in the endoplasmic reticulum		Protein whose overexpression affects chromosome stability, potential Cdc28p substrate; homolog of Snf2p; the authentic, non-tagged protein is detected in highly purified mitochondria in high-throughput studies		-0.351	3.109e-07
MUS81	YDR386W	Subunit of the structure-specific Mms4p-Mus81p endonuclease that cleaves branched DNA; involved in DNA repair, replication fork stability, and joint molecule formation/resolution during meiotic recombination; helix-hairpin-helix protein	SLX3	Protein whose overexpression affects chromosome stability, potential Cdc28p substrate; homolog of Snf2p; the authentic, non-tagged protein is detected in highly purified mitochondria in high-throughput studies		-0.048	3.973e-07
COG6	YNL041C	Component of the conserved oligomeric Golgi complex (Cog1p through Cog8p), a cytosolic tethering complex that functions in protein trafficking to mediate fusion of transport vesicles to Golgi compartments	SEC37|COD2	Protein whose overexpression affects chromosome stability, potential Cdc28p substrate; homolog of Snf2p; the authentic, non-tagged protein is detected in highly purified mitochondria in high-throughput studies		-0.218	6.207e-07
MSC1	YML128C	Protein of unknown function; mutant is defective in directing meiotic recombination events to homologous chromatids; the authentic, non-tagged protein is detected in highly purified mitochondria and is phosphorylated		Protein whose overexpression affects chromosome stability, potential Cdc28p substrate; homolog of Snf2p; the authentic, non-tagged protein is detected in highly purified mitochondria in high-throughput studies		-0.244	7.141e-07
NOP16	YER002W	Constituent of 66S pre-ribosomal particles, involved in 60S ribosomal subunit biogenesis		Protein whose overexpression affects chromosome stability, potential Cdc28p substrate; homolog of Snf2p; the authentic, non-tagged protein is detected in highly purified mitochondria in high-throughput studies		-0.073	9.418e-07
IOC4	YMR044W	Member of a complex (Isw1b) with Isw1p and Ioc2p that exhibits nucleosome-stimulated ATPase activity and acts within coding regions to coordinate transcription elongation with termination and processing, contains a PWWP motif		Protein whose overexpression affects chromosome stability, potential Cdc28p substrate; homolog of Snf2p; the authentic, non-tagged protein is detected in highly purified mitochondria in high-throughput studies		-0.068	1.134e-06
SRP101_damp	YDR292C	Signal recognition particle (SRP) receptor - alpha subunit; contain GTPase domains; involved in SRP-dependent protein targeting; interacts with Srp102p		Protein whose overexpression affects chromosome stability, potential Cdc28p substrate; homolog of Snf2p; the authentic, non-tagged protein is detected in highly purified mitochondria in high-throughput studies		0.096	1.145e-06
STR2	YJR130C	Cystathionine gamma-synthase, converts cysteine into cystathionine		Protein whose overexpression affects chromosome stability, potential Cdc28p substrate; homolog of Snf2p; the authentic, non-tagged protein is detected in highly purified mitochondria in high-throughput studies		-0.12	1.345e-06
MUP1	YGR055W	High affinity methionine permease, integral membrane protein with 13 putative membrane-spanning regions; also involved in cysteine uptake		Protein whose overexpression affects chromosome stability, potential Cdc28p substrate; homolog of Snf2p; the authentic, non-tagged protein is detected in highly purified mitochondria in high-throughput studies		-0.042	1.643e-06
RPS30A	YLR287C-A	Protein component of the small (40S) ribosomal subunit; nearly identical to Rps30Bp and has similarity to rat S30 ribosomal protein		Protein whose overexpression affects chromosome stability, potential Cdc28p substrate; homolog of Snf2p; the authentic, non-tagged protein is detected in highly purified mitochondria in high-throughput studies		-0.057	1.712e-06
GDH2	YDL215C	NAD(+)-dependent glutamate dehydrogenase, degrades glutamate to ammonia and alpha-ketoglutarate; expression sensitive to nitrogen catabolite repression and intracellular ammonia levels	GDHB|GDH-B	Protein whose overexpression affects chromosome stability, potential Cdc28p substrate; homolog of Snf2p; the authentic, non-tagged protein is detected in highly purified mitochondria in high-throughput studies		0.075	3.503e-06
tor2-29	YKL203C	PIK-related protein kinase and rapamycin target; subunit of TORC1, a complex that regulates growth in response to nutrients and TORC2, a complex that regulates cell-cycle dependent polarization of the actin cytoskeleton; involved in meiosis	DRR2	Protein whose overexpression affects chromosome stability, potential Cdc28p substrate; homolog of Snf2p; the authentic, non-tagged protein is detected in highly purified mitochondria in high-throughput studies		0.106	3.863e-06
ycs4-1	YLR272C	Subunit of the condensin complex; required for establishment and maintenance of chromosome condensation, chromosome segregation, chromatin binding of condensin, tRNA gene clustering at the nucleolus, and silencing at the mating type locus	LOC7	Protein whose overexpression affects chromosome stability, potential Cdc28p substrate; homolog of Snf2p; the authentic, non-tagged protein is detected in highly purified mitochondria in high-throughput studies		-0.059	9.668e-06
BNA2	YJR078W	Putative tryptophan 2,3-dioxygenase or indoleamine 2,3-dioxygenase, required for the de novo biosynthesis of NAD from tryptophan via kynurenine; expresssion is upregulated upon telomere uncapping; regulated by Hst1p and Aft2p		Protein whose overexpression affects chromosome stability, potential Cdc28p substrate; homolog of Snf2p; the authentic, non-tagged protein is detected in highly purified mitochondria in high-throughput studies		-0.061	1.886e-05
mcm2-1	YBL023C	Protein involved in DNA replication; component of the Mcm2-7 hexameric complex that binds chromatin as a part of the pre-replicative complex		Protein whose overexpression affects chromosome stability, potential Cdc28p substrate; homolog of Snf2p; the authentic, non-tagged protein is detected in highly purified mitochondria in high-throughput studies		-0.066	2.178e-05
SYS1	YJL004C	Integral membrane protein of the Golgi required for targeting of the Arf-like GTPase Arl3p to the Golgi; multicopy suppressor of ypt6 null mutation		Protein whose overexpression affects chromosome stability, potential Cdc28p substrate; homolog of Snf2p; the authentic, non-tagged protein is detected in highly purified mitochondria in high-throughput studies		-0.095	2.78e-05
cog3-1	YER157W	Essential component of the conserved oligomeric Golgi complex (Cog1p through Cog8p), a cytosolic tethering complex that functions in protein trafficking to mediate fusion of transport vesicles to Golgi compartments	SEC34|GRD20	Protein whose overexpression affects chromosome stability, potential Cdc28p substrate; homolog of Snf2p; the authentic, non-tagged protein is detected in highly purified mitochondria in high-throughput studies		-0.14	2.867e-05
IWR1	YDL115C	Protein of unknown function, deletion causes hypersensitivity to the K1 killer toxin		Protein whose overexpression affects chromosome stability, potential Cdc28p substrate; homolog of Snf2p; the authentic, non-tagged protein is detected in highly purified mitochondria in high-throughput studies		0.056	3.375e-05
GDS1	YOR355W	Protein of unknown function, required for growth on glycerol as a carbon source; the authentic, non-tagged protein is detected in highly purified mitochondria in high-throughput studies		Protein whose overexpression affects chromosome stability, potential Cdc28p substrate; homolog of Snf2p; the authentic, non-tagged protein is detected in highly purified mitochondria in high-throughput studies		0.044	3.467e-05
pgi1-2	YBR196C	Glycolytic enzyme phosphoglucose isomerase, catalyzes the interconversion of glucose-6-phosphate and fructose-6-phosphate; required for cell cycle progression and completion of the gluconeogenic events of sporulation	CDC30	Protein whose overexpression affects chromosome stability, potential Cdc28p substrate; homolog of Snf2p; the authentic, non-tagged protein is detected in highly purified mitochondria in high-throughput studies		-0.045	8.62e-05
YPT6	YLR262C	GTPase, Ras-like GTP binding protein involved in the secretory pathway, required for fusion of endosome-derived vesicles with the late Golgi, maturation of the vacuolar carboxypeptidase Y; has similarity to the human GTPase, Rab6		Protein whose overexpression affects chromosome stability, potential Cdc28p substrate; homolog of Snf2p; the authentic, non-tagged protein is detected in highly purified mitochondria in high-throughput studies		-0.124	9.877e-05
YDR131C	YDR131C	F-box protein, substrate-specific adaptor subunit that recruits substrates to a core ubiquitination complex		Protein whose overexpression affects chromosome stability, potential Cdc28p substrate; homolog of Snf2p; the authentic, non-tagged protein is detected in highly purified mitochondria in high-throughput studies		-0.064	0.0001071
SST2	YLR452C	GTPase-activating protein for Gpa1p, regulates desensitization to alpha factor pheromone; also required to prevent receptor-independent signaling of the mating pathway; member of the RGS (regulator of G-protein signaling) family		Protein whose overexpression affects chromosome stability, potential Cdc28p substrate; homolog of Snf2p; the authentic, non-tagged protein is detected in highly purified mitochondria in high-throughput studies		0.051	0.0001264
CSN12	YJR084W	Subunit of the Cop9 signalosome, which is required for deneddylation, or removal of the ubiquitin-like protein Rub1p from Cdc53p (cullin); involved in mRNA splicing and adaptation to pheromone signaling		Protein whose overexpression affects chromosome stability, potential Cdc28p substrate; homolog of Snf2p; the authentic, non-tagged protein is detected in highly purified mitochondria in high-throughput studies		-0.073	0.0001563
cdc6-1	YJL194W	Essential ATP-binding protein required for DNA replication, component of the pre-replicative complex (pre-RC) which requires ORC to associate with chromatin and is in turn required for Mcm2-7p DNA association; homologous to S. pombe Cdc18p		Protein whose overexpression affects chromosome stability, potential Cdc28p substrate; homolog of Snf2p; the authentic, non-tagged protein is detected in highly purified mitochondria in high-throughput studies		-0.078	0.0001903
BUB3	YOR026W	Kinetochore checkpoint WD40 repeat protein that localizes to kinetochores during prophase and metaphase, delays anaphase in the presence of unattached kinetochores; forms complexes with Mad1p-Bub1p and with Cdc20p, binds Mad2p and Mad3p		Protein whose overexpression affects chromosome stability, potential Cdc28p substrate; homolog of Snf2p; the authentic, non-tagged protein is detected in highly purified mitochondria in high-throughput studies		-0.078	0.0001999
ACF4	YJR083C	Protein of unknown function, computational analysis of large-scale protein-protein interaction data suggests a possible role in actin cytoskeleton organization; potential Cdc28p substrate		Protein whose overexpression affects chromosome stability, potential Cdc28p substrate; homolog of Snf2p; the authentic, non-tagged protein is detected in highly purified mitochondria in high-throughput studies		-0.049	0.0002792
FIT3	YOR383C	Mannoprotein that is incorporated into the cell wall via a glycosylphosphatidylinositol (GPI) anchor, involved in the retention of siderophore-iron in the cell wall		Protein whose overexpression affects chromosome stability, potential Cdc28p substrate; homolog of Snf2p; the authentic, non-tagged protein is detected in highly purified mitochondria in high-throughput studies		-0.298	0.0002862
ARD1	YHR013C	Subunit of N-terminal acetyltransferase NatA (Nat1p, Ard1p, Nat5p); acetylates many proteins and thus affects telomeric silencing, cell cycle, heat-shock resistance, mating, and sporulation; human Ard1p levels are elevated in cancer cells		Protein whose overexpression affects chromosome stability, potential Cdc28p substrate; homolog of Snf2p; the authentic, non-tagged protein is detected in highly purified mitochondria in high-throughput studies		-0.177	0.0003281
ROG1	YGL144C	Protein with putative serine active lipase domain		Protein whose overexpression affects chromosome stability, potential Cdc28p substrate; homolog of Snf2p; the authentic, non-tagged protein is detected in highly purified mitochondria in high-throughput studies		-0.056	0.0003361
MDM31	YHR194W	Mitochondrial inner membrane protein with similarity to Mdm32p, required for normal mitochondrial morphology and inheritance; interacts genetically with MMM1, MDM10, MDM12, and MDM34		Protein whose overexpression affects chromosome stability, potential Cdc28p substrate; homolog of Snf2p; the authentic, non-tagged protein is detected in highly purified mitochondria in high-throughput studies		-0.092	0.0003693
YLR049C	YLR049C	Putative protein of unknown function		Protein whose overexpression affects chromosome stability, potential Cdc28p substrate; homolog of Snf2p; the authentic, non-tagged protein is detected in highly purified mitochondria in high-throughput studies		-0.056	0.0003797
TOR1	YJR066W	PIK-related protein kinase and rapamycin target; subunit of TORC1, a complex that controls growth in response to nutrients by regulating translation, transcription, ribosome biogenesis, nutrient transport and autophagy; involved in meiosis	DRR1	Protein whose overexpression affects chromosome stability, potential Cdc28p substrate; homolog of Snf2p; the authentic, non-tagged protein is detected in highly purified mitochondria in high-throughput studies		0.091	0.0004763
ERG25_damp	YGR060W	C-4 methyl sterol oxidase, catalyzes the first of three steps required to remove two C-4 methyl groups from an intermediate in ergosterol biosynthesis; mutants accumulate the sterol intermediate 4,4-dimethylzymosterol		Protein whose overexpression affects chromosome stability, potential Cdc28p substrate; homolog of Snf2p; the authentic, non-tagged protein is detected in highly purified mitochondria in high-throughput studies		0.053	0.0006197
mcm10-1	YIL150C	Essential chromatin-associated protein involved in the initiation of DNA replication; required for the association of the MCM2-7 complex with replication origins	DNA43	Protein whose overexpression affects chromosome stability, potential Cdc28p substrate; homolog of Snf2p; the authentic, non-tagged protein is detected in highly purified mitochondria in high-throughput studies		-0.062	0.0006238
COG5	YNL051W	Component of the conserved oligomeric Golgi complex (Cog1p through Cog8p), a cytosolic tethering complex that functions in protein trafficking to mediate fusion of transport vesicles to Golgi compartments	COD4|API4	Protein whose overexpression affects chromosome stability, potential Cdc28p substrate; homolog of Snf2p; the authentic, non-tagged protein is detected in highly purified mitochondria in high-throughput studies		-0.168	0.0007052
MFB1	YDR219C	Mitochondria-associated F-box protein involved in maintenance of normal mitochondrial morphology; interacts with Skp1p through the F-box motif; preferentially localizes to the mother cell during budding		Protein whose overexpression affects chromosome stability, potential Cdc28p substrate; homolog of Snf2p; the authentic, non-tagged protein is detected in highly purified mitochondria in high-throughput studies		-0.056	0.000819
SPS2	YDR522C	Protein expressed during sporulation, redundant with Sps22p for organization of the beta-glucan layer of the spore wall; S. pombe ortholog is a spore wall component		Protein whose overexpression affects chromosome stability, potential Cdc28p substrate; homolog of Snf2p; the authentic, non-tagged protein is detected in highly purified mitochondria in high-throughput studies		0.094	0.001024
HXT1	YHR094C	Low-affinity glucose transporter of the major facilitator superfamily, expression is induced by Hxk2p in the presence of glucose and repressed by Rgt1p when glucose is limiting	HOR4	Protein whose overexpression affects chromosome stability, potential Cdc28p substrate; homolog of Snf2p; the authentic, non-tagged protein is detected in highly purified mitochondria in high-throughput studies		-0.133	0.001176
MSA2	YKR077W	Putative transcriptional activator, that interacts with G1-specific transcription factor, MBF and G1-specific promoters; ortholog of Msa2p, an MBF and SBF activator that regulates G1-specific transcription and cell cycle initiation		Protein whose overexpression affects chromosome stability, potential Cdc28p substrate; homolog of Snf2p; the authentic, non-tagged protein is detected in highly purified mitochondria in high-throughput studies		0.057	0.001246
BUB1	YGR188C	Protein kinase that forms a complex with Mad1p and Bub3p that is crucial in the checkpoint mechanism required to prevent cell cycle progression into anaphase in the presence of spindle damage, associates with centromere DNA via Skp1p		Protein whose overexpression affects chromosome stability, potential Cdc28p substrate; homolog of Snf2p; the authentic, non-tagged protein is detected in highly purified mitochondria in high-throughput studies		-0.051	0.001274
COG7	YGL005C	Component of the conserved oligomeric Golgi complex (Cog1p through Cog8p), a cytosolic tethering complex that functions in protein trafficking to mediate fusion of transport vesicles to Golgi compartments	COD5	Protein whose overexpression affects chromosome stability, potential Cdc28p substrate; homolog of Snf2p; the authentic, non-tagged protein is detected in highly purified mitochondria in high-throughput studies		-0.143	0.00137
LEA1	YPL213W	Component of U2 snRNP; disruption causes reduced U2 snRNP levels; physically interacts with Msl1p; invovled in telomere maintenance; putative homolog of human U2A' snRNP protein		Protein whose overexpression affects chromosome stability, potential Cdc28p substrate; homolog of Snf2p; the authentic, non-tagged protein is detected in highly purified mitochondria in high-throughput studies		0.112	0.001457
TMS1	YDR105C	Vacuolar membrane protein of unknown function that is conserved in mammals; predicted to contain eleven transmembrane helices; interacts with Pdr5p, a protein involved in multidrug resistance		Protein whose overexpression affects chromosome stability, potential Cdc28p substrate; homolog of Snf2p; the authentic, non-tagged protein is detected in highly purified mitochondria in high-throughput studies		0.185	0.001623
OST3	YOR085W	Gamma subunit of the oligosaccharyltransferase complex of the ER lumen, which catalyzes asparagine-linked glycosylation of newly synthesized proteins; Ost3p is important for N-glycosylation of a subset of proteins		Protein whose overexpression affects chromosome stability, potential Cdc28p substrate; homolog of Snf2p; the authentic, non-tagged protein is detected in highly purified mitochondria in high-throughput studies		-0.136	0.00172
RML2	YEL050C	Mitochondrial ribosomal protein of the large subunit, has similarity to E. coli L2 ribosomal protein; fat21 mutant allele causes inability to utilize oleate and may interfere with activity of the Adr1p transcription factor		Protein whose overexpression affects chromosome stability, potential Cdc28p substrate; homolog of Snf2p; the authentic, non-tagged protein is detected in highly purified mitochondria in high-throughput studies		0.074	0.001748
EAF7	YNL136W	Subunit of the NuA4 histone acetyltransferase complex, which acetylates the N-terminal tails of histones H4 and H2A		Protein whose overexpression affects chromosome stability, potential Cdc28p substrate; homolog of Snf2p; the authentic, non-tagged protein is detected in highly purified mitochondria in high-throughput studies		-0.083	0.001778
orc2-1	YBR060C	Subunit of the origin recognition complex, which directs DNA replication by binding to replication origins and is also involved in transcriptional silencing; interacts with Spp1p and with trimethylated histone H3; phosphorylated by Cdc28p	SIR5|RRR1	Protein whose overexpression affects chromosome stability, potential Cdc28p substrate; homolog of Snf2p; the authentic, non-tagged protein is detected in highly purified mitochondria in high-throughput studies		-0.131	0.002355
SAS4	YDR181C	Subunit of the SAS complex (Sas2p, Sas4p, Sas5p), which acetylates free histones and nucleosomes and regulates transcriptional silencing; required for the HAT activity of Sas2p		Protein whose overexpression affects chromosome stability, potential Cdc28p substrate; homolog of Snf2p; the authentic, non-tagged protein is detected in highly purified mitochondria in high-throughput studies		0.091	0.002591
sec63-1	YOR254C	Essential subunit of Sec63 complex (Sec63p, Sec62p, Sec66p and Sec72p); with Sec61 complex, Kar2p/BiP and Lhs1p forms a channel competent for SRP-dependent and post-translational SRP-independent protein targeting and import into the ER	PTL1	Protein whose overexpression affects chromosome stability, potential Cdc28p substrate; homolog of Snf2p; the authentic, non-tagged protein is detected in highly purified mitochondria in high-throughput studies		0.079	0.003086
SSF1	YHR066W	Constituent of 66S pre-ribosomal particles, required for ribosomal large subunit maturation; functionally redundant with Ssf2p; member of the Brix family		Protein whose overexpression affects chromosome stability, potential Cdc28p substrate; homolog of Snf2p; the authentic, non-tagged protein is detected in highly purified mitochondria in high-throughput studies		-0.147	0.003471
GID8	YMR135C	Protein of unknown function, involved in proteasome-dependent catabolite inactivation of fructose-1,6-bisphosphatase; contains LisH and CTLH domains, like Vid30p; dosage-dependent regulator of START	DCR1	Protein whose overexpression affects chromosome stability, potential Cdc28p substrate; homolog of Snf2p; the authentic, non-tagged protein is detected in highly purified mitochondria in high-throughput studies		-0.119	0.003628
RPS30B	YOR182C	Protein component of the small (40S) ribosomal subunit; nearly identical to Rps30Ap and has similarity to rat S30 ribosomal protein		Protein whose overexpression affects chromosome stability, potential Cdc28p substrate; homolog of Snf2p; the authentic, non-tagged protein is detected in highly purified mitochondria in high-throughput studies		-0.052	0.003927
ERD1	YDR414C	Predicted membrane protein required for the retention of lumenal endoplasmic reticulum proteins; mutants secrete the endogenous ER protein, BiP (Kar2p)	LDB2	Protein whose overexpression affects chromosome stability, potential Cdc28p substrate; homolog of Snf2p; the authentic, non-tagged protein is detected in highly purified mitochondria in high-throughput studies		-0.079	0.004053
YUR1	YJL139C	Mannosyltransferase of the KTR1 family, involved in protein N-glycosylation; located in the Golgi apparatus		Protein whose overexpression affects chromosome stability, potential Cdc28p substrate; homolog of Snf2p; the authentic, non-tagged protein is detected in highly purified mitochondria in high-throughput studies		-0.091	0.004685
DCC1	YCL016C	Subunit of a complex with Ctf8p and Ctf18p that shares some components with Replication Factor C, required for sister chromatid cohesion and telomere length maintenance		Protein whose overexpression affects chromosome stability, potential Cdc28p substrate; homolog of Snf2p; the authentic, non-tagged protein is detected in highly purified mitochondria in high-throughput studies		-0.054	0.004855
KRE11	YGR166W	Protein involved in biosynthesis of cell wall beta-glucans; subunit of the TRAPP (transport protein particle) complex, which is involved in the late steps of endoplasmic reticulum to Golgi transport	TRS65	Protein whose overexpression affects chromosome stability, potential Cdc28p substrate; homolog of Snf2p; the authentic, non-tagged protein is detected in highly purified mitochondria in high-throughput studies		-0.094	0.004898
COX12	YLR038C	Subunit VIb of cytochrome c oxidase, which is the terminal member of the mitochondrial inner membrane electron transport chain; required for assembly of cytochrome c oxidase but not required for activity after assembly; phosphorylated		Protein whose overexpression affects chromosome stability, potential Cdc28p substrate; homolog of Snf2p; the authentic, non-tagged protein is detected in highly purified mitochondria in high-throughput studies		0.044	0.004898
pob3-L78R	YML069W	Subunit of the heterodimeric FACT complex (Spt16p-Pob3p), which facilitates RNA Pol II transcription elongation through nucleosomes by destabilizing and then reassembling nucleosome structure; interacts with DNA polymerase alpha (Pol1p)		Protein whose overexpression affects chromosome stability, potential Cdc28p substrate; homolog of Snf2p; the authentic, non-tagged protein is detected in highly purified mitochondria in high-throughput studies		0.082	0.005183
MAL11	YGR289C	Inducible high-affinity maltose transporter (alpha-glucoside transporter); encoded in the MAL1 complex locus; member of the 12 transmembrane domain superfamily of sugar transporters; broad substrate specificity that includes maltotriose	MALT|AGT1	Protein whose overexpression affects chromosome stability, potential Cdc28p substrate; homolog of Snf2p; the authentic, non-tagged protein is detected in highly purified mitochondria in high-throughput studies		-0.062	0.005424
YIR016W	YIR016W	Putative protein of unknown function; expression directly regulated by the metabolic and meiotic transcriptional regulator Ume6p; overexpression causes a cell cycle delay or arrest; YIR016W is a non-essential gene		Protein whose overexpression affects chromosome stability, potential Cdc28p substrate; homolog of Snf2p; the authentic, non-tagged protein is detected in highly purified mitochondria in high-throughput studies		-0.205	0.005675
HST1	YOL068C	NAD(+)-dependent histone deacetylase; essential subunit of the Sum1p/Rfm1p/Hst1p complex required for ORC-dependent silencing and mitotic repression; non-essential subunit of the Set3C deacetylase complex; involved in telomere maintenance		Protein whose overexpression affects chromosome stability, potential Cdc28p substrate; homolog of Snf2p; the authentic, non-tagged protein is detected in highly purified mitochondria in high-throughput studies		-0.072	0.005966
ssc1-2	YJR045C	Mitochondrial matrix ATPase, subunit of the presequence translocase-associated protein import motor (PAM) and of SceI endonuclease; involved in protein folding and translocation into the matrix; phosphorylated; member of HSP70 family	mtHSP70|ENS1	Protein whose overexpression affects chromosome stability, potential Cdc28p substrate; homolog of Snf2p; the authentic, non-tagged protein is detected in highly purified mitochondria in high-throughput studies		0.064	0.00606
ame1-4	YBR211C	Essential kinetochore protein associated with microtubules and spindle pole bodies; component of the kinetochore sub-complex COMA (Ctf19p, Okp1p, Mcm21p, Ame1p); involved in spindle checkpoint maintenance	ARP100	Protein whose overexpression affects chromosome stability, potential Cdc28p substrate; homolog of Snf2p; the authentic, non-tagged protein is detected in highly purified mitochondria in high-throughput studies		-0.101	0.006251
TPM2	YIL138C	Minor isoform of tropomyosin, binds to and stabilizes actin cables and filaments, which direct polarized cell growth and the distribution of several organelles; appears to have distinct and also overlapping functions with Tpm1p		Protein whose overexpression affects chromosome stability, potential Cdc28p substrate; homolog of Snf2p; the authentic, non-tagged protein is detected in highly purified mitochondria in high-throughput studies		-0.044	0.006792
taf9-ts2	YMR236W	Subunit (17 kDa) of TFIID and SAGA complexes, involved in RNA polymerase II transcription initiation and in chromatin modification, similar to histone H3	TAF17	Protein whose overexpression affects chromosome stability, potential Cdc28p substrate; homolog of Snf2p; the authentic, non-tagged protein is detected in highly purified mitochondria in high-throughput studies		0.052	0.007368
MCK1	YNL307C	Protein serine/threonine/tyrosine (dual-specificity) kinase involved in control of chromosome segregation and in regulating entry into meiosis; related to mammalian glycogen synthase kinases of the GSK-3 family	CMS1|YPK1	Protein whose overexpression affects chromosome stability, potential Cdc28p substrate; homolog of Snf2p; the authentic, non-tagged protein is detected in highly purified mitochondria in high-throughput studies		-0.092	0.008644
PHO3	YBR092C	Constitutively expressed acid phosphatase similar to Pho5p; brought to the cell surface by transport vesicles; hydrolyzes thiamin phosphates in the periplasmic space, increasing cellular thiamin uptake; expression is repressed by thiamin	phoC	Protein whose overexpression affects chromosome stability, potential Cdc28p substrate; homolog of Snf2p; the authentic, non-tagged protein is detected in highly purified mitochondria in high-throughput studies		-0.068	0.008886
ALT2	YDR111C	Putative alanine transaminase (glutamic pyruvic transaminase)		Protein whose overexpression affects chromosome stability, potential Cdc28p substrate; homolog of Snf2p; the authentic, non-tagged protein is detected in highly purified mitochondria in high-throughput studies		-0.059	0.009171
sfh1-1	YLR321C	Component of the RSC chromatin remodeling complex; essential gene required for cell cycle progression and maintenance of proper ploidy; phosphorylated in the G1 phase of the cell cycle; Snf5p paralog		Protein whose overexpression affects chromosome stability, potential Cdc28p substrate; homolog of Snf2p; the authentic, non-tagged protein is detected in highly purified mitochondria in high-throughput studies		-0.105	0.009348
MPE1_damp	YKL059C	Essential conserved subunit of CPF (cleavage and polyadenylation factor), plays a role in 3' end formation of mRNA via the specific cleavage and polyadenylation of pre-mRNA, contains a putative RNA-binding zinc knuckle motif		Protein whose overexpression affects chromosome stability, potential Cdc28p substrate; homolog of Snf2p; the authentic, non-tagged protein is detected in highly purified mitochondria in high-throughput studies		0.049	0.009764
SCJ1	YMR214W	One of several homologs of bacterial chaperone DnaJ, located in the ER lumen where it cooperates with Kar2p to mediate maturation of proteins		Protein whose overexpression affects chromosome stability, potential Cdc28p substrate; homolog of Snf2p; the authentic, non-tagged protein is detected in highly purified mitochondria in high-throughput studies		-0.09	0.009879
LSM4_damp	YER112W	Lsm (Like Sm) protein; part of heteroheptameric complexes (Lsm2p-7p and either Lsm1p or 8p): cytoplasmic Lsm1p complex involved in mRNA decay; nuclear Lsm8p complex part of U6 snRNP and possibly involved in processing tRNA, snoRNA, and rRNA	USS1|SDB23	Protein whose overexpression affects chromosome stability, potential Cdc28p substrate; homolog of Snf2p; the authentic, non-tagged protein is detected in highly purified mitochondria in high-throughput studies		0.047	0.009938
UIP5	YKR044W	Protein of unknown function that interacts with Ulp1p, a Ubl (ubiquitin-like protein)-specific protease for Smt3p protein conjugates		Protein whose overexpression affects chromosome stability, potential Cdc28p substrate; homolog of Snf2p; the authentic, non-tagged protein is detected in highly purified mitochondria in high-throughput studies		-0.041	0.009994
UTR4	YEL038W	Protein with sequence similarity to 2,3-diketo-5-methylthiopentyl-1-phosphate enolase-phosphatases, involved in methionine salvage; found in both the cytoplasm and nucleus		Protein whose overexpression affects chromosome stability, potential Cdc28p substrate; homolog of Snf2p; the authentic, non-tagged protein is detected in highly purified mitochondria in high-throughput studies		0.089	0.01052
EDS1	YBR033W	Putative zinc cluster protein; YBR033W is not an essential gene		Protein whose overexpression affects chromosome stability, potential Cdc28p substrate; homolog of Snf2p; the authentic, non-tagged protein is detected in highly purified mitochondria in high-throughput studies		-0.081	0.01085
tfc1-E447K	YBR123C	One of six subunits of the RNA polymerase III transcription initiation factor complex (TFIIIC); part of the TauA globular domain of TFIIIC that binds DNA at the BoxA promoter sites of tRNA and similar genes; human homolog is TFIIIC-63		Protein whose overexpression affects chromosome stability, potential Cdc28p substrate; homolog of Snf2p; the authentic, non-tagged protein is detected in highly purified mitochondria in high-throughput studies		-0.113	0.01091
RPS11B	YBR048W	Protein component of the small (40S) ribosomal subunit; identical to Rps11Ap and has similarity to E. coli S17 and rat S11 ribosomal proteins		Protein whose overexpression affects chromosome stability, potential Cdc28p substrate; homolog of Snf2p; the authentic, non-tagged protein is detected in highly purified mitochondria in high-throughput studies		-0.06	0.01215
THP2	YHR167W	Subunit of the THO complex, which connects transcription elongation and mitotic recombination, and of the TREX complex, which is recruited to activated genes and couples transcription to mRNA export; involved in telomere maintenance		Protein whose overexpression affects chromosome stability, potential Cdc28p substrate; homolog of Snf2p; the authentic, non-tagged protein is detected in highly purified mitochondria in high-throughput studies		-0.06	0.01232
RAP1_damp	YNL216W	DNA-binding protein involved in either activation or repression of transcription, depending on binding site context; also binds telomere sequences and plays a role in telomeric position effect (silencing) and telomere structure	TUF1|TBA1|GRF1	Protein whose overexpression affects chromosome stability, potential Cdc28p substrate; homolog of Snf2p; the authentic, non-tagged protein is detected in highly purified mitochondria in high-throughput studies		-0.134	0.01245
taf5-15	YBR198C	Subunit (90 kDa) of TFIID and SAGA complexes, involved in RNA polymerase II transcription initiation and in chromatin modification	TAF90	Protein whose overexpression affects chromosome stability, potential Cdc28p substrate; homolog of Snf2p; the authentic, non-tagged protein is detected in highly purified mitochondria in high-throughput studies		-0.06	0.01252
LRS4	YDR439W	Nucleolar protein that forms a complex with Csm1p, and then Mam1p at kinetochores during meiosis I to mediate accurate homolog segregation; required for condensin recruitment to the replication fork barrier site and rDNA repeat segregation		Protein whose overexpression affects chromosome stability, potential Cdc28p substrate; homolog of Snf2p; the authentic, non-tagged protein is detected in highly purified mitochondria in high-throughput studies		-0.126	0.01271
MST27	YGL051W	Putative integral membrane protein, involved in vesicle formation; forms complex with Mst28p; member of DUP240 gene family; binds COPI and COPII vesicles		Protein whose overexpression affects chromosome stability, potential Cdc28p substrate; homolog of Snf2p; the authentic, non-tagged protein is detected in highly purified mitochondria in high-throughput studies		-0.05	0.01274
rpn11-14	YFR004W	Metalloprotease subunit of the 19S regulatory particle of the 26S proteasome lid; couples the deubiquitination and degradation of proteasome substrates	MPR1	Protein whose overexpression affects chromosome stability, potential Cdc28p substrate; homolog of Snf2p; the authentic, non-tagged protein is detected in highly purified mitochondria in high-throughput studies		0.081	0.01322
FPR4	YLR449W	Peptidyl-prolyl cis-trans isomerase (PPIase) (proline isomerase) localized to the nucleus; catalyzes isomerization of proline residues in histones H3 and H4, which affects lysine methylation of those histones		Protein whose overexpression affects chromosome stability, potential Cdc28p substrate; homolog of Snf2p; the authentic, non-tagged protein is detected in highly purified mitochondria in high-throughput studies		-0.049	0.01353
OAR1	YKL055C	Mitochondrial 3-oxoacyl-[acyl-carrier-protein] reductase, may comprise a type II mitochondrial fatty acid synthase along with Mct1p		Protein whose overexpression affects chromosome stability, potential Cdc28p substrate; homolog of Snf2p; the authentic, non-tagged protein is detected in highly purified mitochondria in high-throughput studies		0.068	0.01434
CHO2	YGR157W	Phosphatidylethanolamine methyltransferase (PEMT), catalyzes the first step in the conversion of phosphatidylethanolamine to phosphatidylcholine during the methylation pathway of phosphatidylcholine biosynthesis	PEM1	Protein whose overexpression affects chromosome stability, potential Cdc28p substrate; homolog of Snf2p; the authentic, non-tagged protein is detected in highly purified mitochondria in high-throughput studies		-0.068	0.01456
MTH1	YDR277C	Negative regulator of the glucose-sensing signal transduction pathway, required for repression of transcription by Rgt1p; interacts with Rgt1p and the Snf3p and Rgt2p glucose sensors; phosphorylated by Yck1p, triggering Mth1p degradation	HTR1|DGT1|BPC1	Protein whose overexpression affects chromosome stability, potential Cdc28p substrate; homolog of Snf2p; the authentic, non-tagged protein is detected in highly purified mitochondria in high-throughput studies		0.056	0.01689
SAE2	YGL175C	Endonuclease that processes hairpin DNA structures with the MRX complex; involved in meiotic and mitotic double-strand break repair; phosphorylated in response to DNA damage and required for normal resistance to DNA-damaging agents	COM1	Protein whose overexpression affects chromosome stability, potential Cdc28p substrate; homolog of Snf2p; the authentic, non-tagged protein is detected in highly purified mitochondria in high-throughput studies		-0.093	0.01752
NUP133	YKR082W	Subunit of the Nup84p subcomplex of the nuclear pore complex (NPC), localizes to both sides of the NPC, required to establish a normal nucleocytoplasmic concentration gradient of the GTPase Gsp1p	RAT3	Protein whose overexpression affects chromosome stability, potential Cdc28p substrate; homolog of Snf2p; the authentic, non-tagged protein is detected in highly purified mitochondria in high-throughput studies		0.083	0.01885
RPS0B	YLR048W	Protein component of the small (40S) ribosomal subunit, nearly identical to Rps0Ap; required for maturation of 18S rRNA along with Rps0Ap; deletion of either RPS0 gene reduces growth rate, deletion of both genes is lethal	YST2|NAB1B	Protein whose overexpression affects chromosome stability, potential Cdc28p substrate; homolog of Snf2p; the authentic, non-tagged protein is detected in highly purified mitochondria in high-throughput studies		-0.096	0.01926
YPT31	YER031C	GTPase of the Ypt/Rab family, very similar to Ypt32p; involved in the exocytic pathway; mediates intra-Golgi traffic or the budding of post-Golgi vesicles from the trans-Golgi	YPT8	Protein whose overexpression affects chromosome stability, potential Cdc28p substrate; homolog of Snf2p; the authentic, non-tagged protein is detected in highly purified mitochondria in high-throughput studies		0.041	0.01977
ABP1	YCR088W	Actin-binding protein of the cortical actin cytoskeleton, important for activation of the Arp2/3 complex that plays a key role actin in cytoskeleton organization		Protein whose overexpression affects chromosome stability, potential Cdc28p substrate; homolog of Snf2p; the authentic, non-tagged protein is detected in highly purified mitochondria in high-throughput studies		-0.058	0.0224
RGD1	YBR260C	GTPase-activating protein (RhoGAP) for Rho3p and Rho4p, possibly involved in control of actin cytoskeleton organization		Protein whose overexpression affects chromosome stability, potential Cdc28p substrate; homolog of Snf2p; the authentic, non-tagged protein is detected in highly purified mitochondria in high-throughput studies		-0.065	0.02244
IRC15	YPL017C	Microtubule associated protein; regulates microtubule dynamics; required for accurate meiotic chromosome segregation; null mutant displays large budded cells due to delayed mitotic progression, increased levels of spontaneous Rad52 foci		Protein whose overexpression affects chromosome stability, potential Cdc28p substrate; homolog of Snf2p; the authentic, non-tagged protein is detected in highly purified mitochondria in high-throughput studies		-0.058	0.02364
dbf4-3	YDR052C	Regulatory subunit of Cdc7p-Dbf4p kinase complex, required for Cdc7p kinase activity and initiation of DNA replication; phosphorylates the Mcm2-7 family of proteins; cell cycle regulated	DNA52|LSD7	Protein whose overexpression affects chromosome stability, potential Cdc28p substrate; homolog of Snf2p; the authentic, non-tagged protein is detected in highly purified mitochondria in high-throughput studies		-0.049	0.02431
OST2_damp	YOR103C	Epsilon subunit of the oligosaccharyltransferase complex of the ER lumen, which catalyzes asparagine-linked glycosylation of newly synthesized proteins		Protein whose overexpression affects chromosome stability, potential Cdc28p substrate; homolog of Snf2p; the authentic, non-tagged protein is detected in highly purified mitochondria in high-throughput studies		-0.103	0.02494
SGF11	YPL047W	Integral subunit of SAGA histone acetyltransferase complex, regulates transcription of a subset of SAGA-regulated genes, required for the Ubp8p association with SAGA and for H2B deubiquitylation		Protein whose overexpression affects chromosome stability, potential Cdc28p substrate; homolog of Snf2p; the authentic, non-tagged protein is detected in highly purified mitochondria in high-throughput studies		-0.131	0.02548
PMA2	YPL036W	Plasma membrane H+-ATPase, isoform of Pma1p, involved in pumping protons out of the cell; regulator of cytoplasmic pH and plasma membrane potential		Protein whose overexpression affects chromosome stability, potential Cdc28p substrate; homolog of Snf2p; the authentic, non-tagged protein is detected in highly purified mitochondria in high-throughput studies		0.078	0.02558
RAD54	YGL163C	DNA-dependent ATPase, stimulates strand exchange by modifying the topology of double-stranded DNA; involved in the recombinational repair of double-strand breaks in DNA during vegetative growth and meiosis; member of the SWI/SNF family	XRS1	Protein whose overexpression affects chromosome stability, potential Cdc28p substrate; homolog of Snf2p; the authentic, non-tagged protein is detected in highly purified mitochondria in high-throughput studies		-0.057	0.02559
gpi8-ts	YDR331W	ER membrane glycoprotein subunit of the glycosylphosphatidylinositol transamidase complex that adds glycosylphosphatidylinositol (GPI) anchors to newly synthesized proteins; human PIG-K protein is a functional homolog		Protein whose overexpression affects chromosome stability, potential Cdc28p substrate; homolog of Snf2p; the authentic, non-tagged protein is detected in highly purified mitochondria in high-throughput studies		-0.099	0.02581
HAC1	YFL031W	Basic leucine zipper (bZIP) transcription factor (ATF/CREB1 homolog) that regulates the unfolded protein response, via UPRE binding, and membrane biogenesis; ER stress-induced splicing pathway facilitates efficient Hac1p synthesis	IRE15|ERN4	Protein whose overexpression affects chromosome stability, potential Cdc28p substrate; homolog of Snf2p; the authentic, non-tagged protein is detected in highly purified mitochondria in high-throughput studies		-0.055	0.02688
KGD2	YDR148C	Dihydrolipoyl transsuccinylase, component of the mitochondrial alpha-ketoglutarate dehydrogenase complex, which catalyzes the oxidative decarboxylation of alpha-ketoglutarate to succinyl-CoA in the TCA cycle; phosphorylated		Protein whose overexpression affects chromosome stability, potential Cdc28p substrate; homolog of Snf2p; the authentic, non-tagged protein is detected in highly purified mitochondria in high-throughput studies		-0.061	0.02729
CTF18	YMR078C	Subunit of a complex with Ctf8p that shares some subunits with Replication Factor C and is required for sister chromatid cohesion; may have overlapping functions with Rad24p in the DNA damage replication checkpoint	CHL12	Protein whose overexpression affects chromosome stability, potential Cdc28p substrate; homolog of Snf2p; the authentic, non-tagged protein is detected in highly purified mitochondria in high-throughput studies		-0.074	0.02881
HPT1	YDR399W	Dimeric hypoxanthine-guanine phosphoribosyltransferase, catalyzes the formation of both inosine monophosphate and guanosine monophosphate; mutations in the human homolog HPRT1 can cause Lesch-Nyhan syndrome and Kelley-Seegmiller syndrome	HPRT|BRA6	Protein whose overexpression affects chromosome stability, potential Cdc28p substrate; homolog of Snf2p; the authentic, non-tagged protein is detected in highly purified mitochondria in high-throughput studies		0.125	0.02882
FLX1	YIL134W	Protein required for transport of flavin adenine dinucleotide (FAD), a synthesis product of riboflavin, across the mitochondrial membrane		Protein whose overexpression affects chromosome stability, potential Cdc28p substrate; homolog of Snf2p; the authentic, non-tagged protein is detected in highly purified mitochondria in high-throughput studies		-0.068	0.02885
HXT10	YFL011W	Putative hexose transporter, expressed at low levels and expression is repressed by glucose		Protein whose overexpression affects chromosome stability, potential Cdc28p substrate; homolog of Snf2p; the authentic, non-tagged protein is detected in highly purified mitochondria in high-throughput studies		-0.082	0.02891
MSP1	YGR028W	Mitochondrial protein involved in sorting of proteins in the mitochondria; putative membrane-spanning ATPase	YTA4	Protein whose overexpression affects chromosome stability, potential Cdc28p substrate; homolog of Snf2p; the authentic, non-tagged protein is detected in highly purified mitochondria in high-throughput studies		-0.081	0.02892
orc2-3	YBR060C	Subunit of the origin recognition complex, which directs DNA replication by binding to replication origins and is also involved in transcriptional silencing; interacts with Spp1p and with trimethylated histone H3; phosphorylated by Cdc28p	SIR5|RRR1	Protein whose overexpression affects chromosome stability, potential Cdc28p substrate; homolog of Snf2p; the authentic, non-tagged protein is detected in highly purified mitochondria in high-throughput studies		-0.139	0.02899
MRC1	YCL061C	S-phase checkpoint protein required for DNA replication; interacts with and stabilizes Pol2p at stalled replication forks during stress, where it forms a pausing complex with Tof1p and is phosphorylated by Mec1p; protects uncapped telomeres	YCL060C	Protein whose overexpression affects chromosome stability, potential Cdc28p substrate; homolog of Snf2p; the authentic, non-tagged protein is detected in highly purified mitochondria in high-throughput studies		-0.075	0.03242
rna1-S116F	YMR235C	GTPase activating protein (GAP) for Gsp1p, involved in nuclear transport		Protein whose overexpression affects chromosome stability, potential Cdc28p substrate; homolog of Snf2p; the authentic, non-tagged protein is detected in highly purified mitochondria in high-throughput studies		0.072	0.0329
RPL22A	YLR061W	Protein component of the large (60S) ribosomal subunit, has similarity to Rpl22Bp and to rat L22 ribosomal protein		Protein whose overexpression affects chromosome stability, potential Cdc28p substrate; homolog of Snf2p; the authentic, non-tagged protein is detected in highly purified mitochondria in high-throughput studies		-0.045	0.03294
prp21-ts	YJL203W	Subunit of the SF3a splicing factor complex, required for spliceosome assembly	SPP91	Protein whose overexpression affects chromosome stability, potential Cdc28p substrate; homolog of Snf2p; the authentic, non-tagged protein is detected in highly purified mitochondria in high-throughput studies		-0.103	0.03429
GGA1	YDR358W	Golgi-localized protein with homology to gamma-adaptin, interacts with and regulates Arf1p and Arf2p in a GTP-dependent manner in order to facilitate traffic through the late Golgi		Protein whose overexpression affects chromosome stability, potential Cdc28p substrate; homolog of Snf2p; the authentic, non-tagged protein is detected in highly purified mitochondria in high-throughput studies		0.046	0.0344
TOS6	YNL300W	Glycosylphosphatidylinositol-dependent cell wall protein, expression is periodic and decreases in respone to ergosterol perturbation or upon entry into stationary phase; depletion increases resistance to lactic acid		Protein whose overexpression affects chromosome stability, potential Cdc28p substrate; homolog of Snf2p; the authentic, non-tagged protein is detected in highly purified mitochondria in high-throughput studies		-0.065	0.0353
RPA14	YDR156W	RNA polymerase I subunit A14		Protein whose overexpression affects chromosome stability, potential Cdc28p substrate; homolog of Snf2p; the authentic, non-tagged protein is detected in highly purified mitochondria in high-throughput studies		-0.078	0.03558
RAD4	YER162C	Protein that recognizes and binds damaged DNA (with Rad23p) during nucleotide excision repair; subunit of Nuclear Excision Repair Factor 2 (NEF2); homolog of human XPC protein		Protein whose overexpression affects chromosome stability, potential Cdc28p substrate; homolog of Snf2p; the authentic, non-tagged protein is detected in highly purified mitochondria in high-throughput studies		0.046	0.03698
RTG1	YOL067C	Transcription factor (bHLH) involved in interorganelle communication between mitochondria, peroxisomes, and nucleus		Protein whose overexpression affects chromosome stability, potential Cdc28p substrate; homolog of Snf2p; the authentic, non-tagged protein is detected in highly purified mitochondria in high-throughput studies		0.124	0.0372
tel2-7	YGR099W	Essential DNA-binding protein specific to single-stranded yeast telomeric DNA repeats, required for telomere length regulation and telomere position effect		Protein whose overexpression affects chromosome stability, potential Cdc28p substrate; homolog of Snf2p; the authentic, non-tagged protein is detected in highly purified mitochondria in high-throughput studies		0.07	0.03844
IES2	YNL215W	Protein that associates with the INO80 chromatin remodeling complex under low-salt conditions; essential for growth under anaerobic conditions		Protein whose overexpression affects chromosome stability, potential Cdc28p substrate; homolog of Snf2p; the authentic, non-tagged protein is detected in highly purified mitochondria in high-throughput studies		-0.061	0.03883
ESC2	YDR363W	Protein involved in silencing; may recruit or stabilize Sir proteins; role in Rad51-dependent homologous recombination repair and intra S-phase DNA damage checkpoint; member of the RENi (Rad60-Esc2-Nip45) family of SUMO-like domain proteins		Protein whose overexpression affects chromosome stability, potential Cdc28p substrate; homolog of Snf2p; the authentic, non-tagged protein is detected in highly purified mitochondria in high-throughput studies		-0.053	0.03988
SEM1	YDR363W-A	Component of the lid subcomplex of the regulatory subunit of the 26S proteasome; involved in mRNA export mediated by the TREX-2 complex (Sac3p-Thp1p); ortholog of human DSS1	HOD1|DSS1	Protein whose overexpression affects chromosome stability, potential Cdc28p substrate; homolog of Snf2p; the authentic, non-tagged protein is detected in highly purified mitochondria in high-throughput studies		0.091	0.04464
YOR228C	YOR228C	Protein of unknown function, localized to the mitochondrial outer membrane		Protein whose overexpression affects chromosome stability, potential Cdc28p substrate; homolog of Snf2p; the authentic, non-tagged protein is detected in highly purified mitochondria in high-throughput studies		0.045	0.04486
RTF1	YGL244W	Subunit of the RNA polymerase II-associated Paf1 complex; directly or indirectly regulates DNA-binding properties of Spt15p and relative activities of different TATA elements; involved in telomere maintenance	CSL3	Protein whose overexpression affects chromosome stability, potential Cdc28p substrate; homolog of Snf2p; the authentic, non-tagged protein is detected in highly purified mitochondria in high-throughput studies		0.052	0.04571
NEW1	YPL226W	ATP binding cassette family member; Asn/Gln-rich rich region supports [NU+] prion formation and susceptibility to [PSI+] prion induction; homologous to mRNA export factor from S. pombe and similar protein from C. albicans		Protein whose overexpression affects chromosome stability, potential Cdc28p substrate; homolog of Snf2p; the authentic, non-tagged protein is detected in highly purified mitochondria in high-throughput studies		-0.065	0.04607
FAR7	YFR008W	Protein involved in G1 cell cycle arrest in response to pheromone, in a pathway different from the Far1p-dependent pathway; interacts with Far3p, Far8p, Far9p, Far10p, and Far11p		Protein whose overexpression affects chromosome stability, potential Cdc28p substrate; homolog of Snf2p; the authentic, non-tagged protein is detected in highly purified mitochondria in high-throughput studies		0.062	0.04732
UBP14	YBR058C	Ubiquitin-specific protease that specifically disassembles unanchored ubiquitin chains; involved in fructose-1,6-bisphosphatase (Fbp1p) degradation; similar to human isopeptidase T	GID6	Protein whose overexpression affects chromosome stability, potential Cdc28p substrate; homolog of Snf2p; the authentic, non-tagged protein is detected in highly purified mitochondria in high-throughput studies		-0.097	0.04739
mps1-417	YDL028C	Dual-specificity kinase required for spindle pole body (SPB) duplication and spindle checkpoint function; substrates include SPB proteins Spc42p, Spc110p, and Spc98p, mitotic exit network protein Mob1p, and checkpoint protein Mad1p	RPK1	Protein whose overexpression affects chromosome stability, potential Cdc28p substrate; homolog of Snf2p; the authentic, non-tagged protein is detected in highly purified mitochondria in high-throughput studies		-0.053	0.04747
UBP3	YER151C	Ubiquitin-specific protease that interacts with Bre5p to co-regulate anterograde and retrograde transport between endoplasmic reticulum and Golgi compartments; inhibitor of gene silencing; cleaves ubiquitin fusions but not polyubiquitin	BLM3	Protein whose overexpression affects chromosome stability, potential Cdc28p substrate; homolog of Snf2p; the authentic, non-tagged protein is detected in highly purified mitochondria in high-throughput studies		0.062	0.04752
EMI1	YDR512C	Non-essential protein of unknown function required for transcriptional induction of the early meiotic-specific transcription factor IME1, also required for sporulation		Protein whose overexpression affects chromosome stability, potential Cdc28p substrate; homolog of Snf2p; the authentic, non-tagged protein is detected in highly purified mitochondria in high-throughput studies		-0.071	0.04947

## Sheet: 2)TOP20DRYGIN FUN30 INTERACTION
		TOP 20 interaction
	TOP 20	DESCRIPTION	P-value
	CNA1	Calcineurin A; one isoform (the other is CMP2) of the catalytic subunit of calcineurin, a Ca++/calmodulin-regulated protein phosphatase which regulates Crz1p (a stress-response transcription factor)	6.686e-76
	mtr4	ATP-dependent 3'-5' RNA helicase, involved in nuclear RNA quality control both as a component of the TRAMP complex and in TRAMP independent processes; member of the Dead-box family of helicases	2.607e-71
	HMO1	HMG family member involved in genome maintenance; rDNA-binding component of the Pol I transcription system; associates with a 5'-3' DNA helicase and Fpr1p.	6.496e-29
	DDC1	DNA damage checkpoint protein, part of a PCNA-like complex required for DNA damage response	6.66e-26
	orc2	Subunit of the origin recognition complex, which directs DNA replication by binding to replication origins and is also involved in transcriptional silencing.	6.421e-20
	orc3	Subunit of the origin recognition complex, which directs DNA replication by binding to replication origins and is also involved in transcriptional silencing	5.571e-19
	MAD3	Subunit of the spindle-assembly checkpoint complex, which delays anaphase onset in cells with defects in mitotic spindle assembly; pseudosubstrate inhibitor of APC(Cdc20), the anaphase promoting complex involved in securin (Pds1p) turnover	3.009e-18
	cbf2	Essential kinetochore protein, component of the CBF3 multisubunit complex that binds to the CDEIII region of the centromere; Cbf2p also binds to the CDEII region.	8.458e-18
	ALG5	UDP-glucose:dolichyl-phosphate glucosyltransferase, involved in asparagine-linked glycosylation in the endoplasmic reticulum	6.14e-17
	LEU9	Alpha-isopropylmalate synthase II (2-isopropylmalate synthase), catalyzes the first step in the leucine biosynthesis pathway.	5.44e-16
	tim22	Component of the mitochondrial Tim54p-Tim22p complex involved in insertion of polytopic proteins into the inner membrane	1.873e-15
	TRF4	non-canonical poly(A)polymerase, catalyzes polyadenylation of unmodified tRNAs, and snoRNA and rRNA precursors	2.567e-12
	YEL002C	Beta subunit of the oligosaccharyl transferase (OST) glycoprotein complex; required for N-linked glycosylation of proteins in the endoplasmic reticulum	4.336e-11
	SSB1	Cytoplasmic ATPase that is a ribosome-associated molecular chaperone, functions with J-protein partner Zuo1p.	6.901e-10
	RGP1	Subunit of a Golgi membrane exchange factor (Ric1p-Rgp1p) that catalyzes nucleotide exchange on Ypt6p	6.981e-10
	YLL054C	Putative protein of unknown function with similarity to Pip2p, an oleate-specific transcriptional activator of peroxisome proliferation.	8.129e-09
	pri2	Subunit of DNA primase, which is required for DNA synthesis and double-strand break repair	2.429e-08
	RTT109	Histone acetyltransferase critical for cell survival in the presence of DNA damage during S phase; acetylates H3-K56 and H3-K9; involved in non-homologous end joining.	1.188e-07
	Prp4	Splicing factor, component of the U4/U6-U5 snRNP complex	2.901e-07
	ORM2	Evolutionarily conserved protein with similarity to Orm1p, required for resistance to agents that induce the unfolded protein response.	3.109e-07

## Sheet: 3) RNA Seq cDNA 1.5 Up
Probe	Chromosome	Start	End	Fun30 5'IGR Promoter region	Fun30 3'IGR Terminator region	FUN30cDNA	WTcDNA	Ratio FUN30 vs WT (normalized)	Element type	Transcript name	Note_Description
YOL132W	XV	71300	72715	1.48776	0.630785	11.2994	6.12639	1.84439	CDS	GAS4	1,3-beta-glucanosyltransferase, involved with Gas2p in spore wall assembly; has similarity to Gas1p; localizes to the cell wall
YML126C	XIII	19061	20536	1.11821	1.89757	2219.51	1309.91	1.6944	CDS	ERG13	3-hydroxy-3-methylglutaryl-CoA (HMG-CoA) synthase, catalyzes the formation of HMG-CoA from acetyl-CoA and acetoacetyl-CoA; involved in the second step in mevalonate biosynthesis
YIL107C	IX	163275	165758	1.15236	1.70008	26.57	13.9693	1.90202	CDS	PFK26	6-phosphofructo-2-kinase, inhibited by phosphoenolpyruvate and sn-glycerol 3-phosphate, has negligible fructose-2,6-bisphosphatase activity, transcriptional regulation involves protein kinase A
YCR010C	III	132271	133122	0.829789	2.15041	17.6056	3.81821	4.61097	CDS	ADY2	Acetate transporter required for normal sporulation; phosphorylated in mitochondria
YFR027W	VI	207440	208285	0.938571	1.11821	43.7352	24.3535	1.79585	CDS	ECO1	Acetyltransferase required for Smc3p acetylation during the establishment of sister chromatid cohesion during DNA replication; required in response to double-strand breaks and during postreplicative double-strand break repair
YOR181W	XV	675940	677841	1.62131	1.70922	39.9579	26.2256	1.52362	CDS	LAS17	Actin assembly factor, activates the Arp2/3 protein complex that nucleates branched actin filaments; localizes with the Arp2/3 complex to actin patches; homolog of the human Wiskott-Aldrich syndrome protein (WASP)
YGR225W	VII	945148	947022	1.13164	0.637532	3.73333	1.73499	2.15179	CDS	AMA1	Activator of meiotic anaphase promoting complex (APC/C); Cdc20p family member; required for initiation of spore wall assembly; required for Clb1p degradation during meiosis
YCR048W	III	211925	213757	0.519913	1.12716	249.318	161.502	1.54375	CDS	ARE1	Acyl-CoA%3Asterol acyltransferase, isozyme of Are2p; endoplasmic reticulum enzyme that contributes the major sterol esterification activity in the absence of oxygen
YGL256W	VII	14910	16307	1.12059	1.49794	440.629	287.769	1.53119	CDS	ADH4	Alcohol dehydrogenase isoenzyme type IV, dimeric enzyme demonstrated to be zinc-dependent despite sequence similarity to iron-activated alcohol dehydrogenases; transcription is induced in response to zinc deficiency
YJR004C	X	442902	444854	1.08405	1.12512	29.1859	18.3227	1.59288	CDS	SAG1	Alpha-agglutinin of alpha-cells, binds to Aga1p during agglutination, N-terminal half is homologous to the immunoglobulin superfamily and contains binding site for a-agglutinin, C-terminal half is highly glycosylated and contains GPI anchor
YER166W	V	512739	517454	1.41694	1.03387	119.593	79.5573	1.50323	CDS	DNF1	Aminophospholipid translocase (flippase) that localizes primarily to the plasma membrane; contributes to endocytosis, protein transport and cell polarity; type 4 P-type ATPase
YDR505C	IV	1456687	1459212	0.879583	1.13339	53.0483	33.9134	1.56423	CDS	PSP1	Asn and gln rich protein of unknown function; high-copy suppressor of POL1 (DNA polymerase alpha) and partial suppressor of CDC2 (polymerase delta) and CDC6 (pre-RC loading factor) mutations; overexpression results in growth inhibition
YJR010W	X	456232	457767	0.873252	2.02817	207.031	117.191	1.76661	CDS	MET3	ATP sulfurylase, catalyzes the primary step of intracellular sulfate activation, essential for assimilatory reduction of sulfate to sulfide, involved in methionine metabolism
YEL041W	V	75944	77431	1.22026	0.563267	36.2903	16.7611	2.16515	CDS	YEF1	ATP-NADH kinase; phosphorylates both NAD and NADH; homooctameric structure consisting of 60-kDa subunits; sequence similarity to Utr1p and Pos5p; overexpression complements certain pos5 phenotypes
YDR022C	IV	488069	488659	2.46984	1.78016	38.9171	25.6873	1.51503	CDS	CIS1	Autophagy-specific protein required for autophagosome formation; may form a complex with Atg17p and Atg29p that localizes other proteins to the pre-autophagosomal structure; high-copy suppressor of CIK1 deletion
YHL009C	VIII	84064	85056	1.87809	1.76183	45.3172	25.1163	1.80429	CDS	YAP3	Basic leucine zipper (bZIP) transcription factor
YOR028C	XV	383533	384420	1.18153	0.939884	32.6577	20.7593	1.57315	CDS	CIN5	Basic leucine zipper (bZIP) transcription factor of the yAP-1 family, mediates pleiotropic drug resistance and salt tolerance; nuclearly localized under oxidative stress and sequestered in the cytoplasm by Lot6p under reducing conditions
YJR005W	X	445916	448018	0.866017	1.77054	82.7389	54.1412	1.52821	CDS	APL1	Beta-adaptin, large subunit of the clathrin associated protein complex (AP-2); involved in vesicle mediated transport; similar to mammalian beta-chain of the clathrin associated protein complex
YNL275W	XIV	119268	120998	0.55166	3.74648	93.0098	60.7648	1.53065	CDS	BOR1	Boron efflux transporter of the plasma membrane; binds HCO3-, I-, Br-, NO3- and Cl-; has similarity to the characterized boron efflux transporter A. thaliana BOR1
YPL167C	XVI	232592	237106	0.93713	1.18859	10.8527	5.7641	1.88281	CDS	REV3	Catalytic subunit of DNA polymerase zeta, which is involved in DNA repair and translesion synthesis; required for mutagenesis induced by DNA damage
YCR089W	III	267431	272260	0.898655	1.38949	13.0435	8.08227	1.61384	CDS	FIG2	Cell wall adhesin, expressed specifically during mating; may be involved in maintenance of cell wall integrity during mating
YIL011W	IX	333724	334533	0.936531	1.05539	34.5679	18.7422	1.84439	CDS	TIR3	Cell wall mannoprotein of the Srp1p/Tip1p family of serine-alanine-rich proteins; expressed under anaerobic conditions and required for anaerobic growth
YLR037C	XII	222686	223060	0.709658	1.25114	24	11.5666	2.07494	CDS	DAN2	Cell wall mannoprotein with similarity to Tir1p, Tir2p, Tir3p, and Tir4p; expressed under anaerobic conditions, completely repressed during aerobic growth
YKL096W	XI	260776	261495	0.799446	0.598434	1365.28	763.578	1.788	CDS	CWP1	Cell wall mannoprotein, linked to a beta-1,3- and beta-1,6-glucan heteropolymer through a phosphodiester bond; involved in cell wall organization; required for propionic acid resistance
YDL101C	IV	280307	281848	1.00343	0.944491	88.1971	58.3676	1.51106	CDS	DUN1	Cell-cycle checkpoint serine-threonine kinase required for DNA damage-induced transcription of certain target genes, phosphorylation of Rad55p and Sml1p, and transient G2/M arrest after DNA damage; also regulates postreplicative DNA repair
YLR307W	XII	745622	746527	1.3838	1.83178	6.62252	3.59063	1.84439	CDS	CDA1	Chitin deacetylase, together with Cda2p involved in the biosynthesis ascospore wall component, chitosan; required for proper rigidity of the ascospore wall
YNL192W	XIV	276503	279898	0.92019	1.34036	120.436	75.0374	1.60501	CDS	CHS1	Chitin synthase I, requires activation from zymogenic form in order to catalyze the transfer of N-acetylglucosamine (GlcNAc) to chitin; required for repairing the chitin septum during cytokinesis; transcription activated by mating factor
YLR133W	XII	408446	410194	0.742766	0.665319	53.745	26.6598	2.01596	CDS	CKI1	Choline kinase, catalyzing the first step in phosphatidylcholine synthesis via the CDP-choline (Kennedy pathway); exhibits some ethanolamine kinase activity contributing to phosphatidylethanolamine synthesis via the CDP-ethanolamine pathway
YDL010W	IV	432327	433022	0.78279	1.37066	212.644	140.22	1.5165	CDS	GRX7	Cis-golgi localized monothiol glutaredoxin that binds an iron-sulfur cluster; more similar in activity to dithiol than other monothiol glutaredoxins; involved in the oxidative stress response; functional overlap with GRX7
YMR101C	XIII	468444	469475	1.00235	3.52281	3.87597	2.10149	1.84439	CDS	SRT1	Cis-prenyltransferase involved in synthesis of long-chain dolichols (19-22 isoprene units; as opposed to Rer2p which synthesizes shorter-chain dolichols); localizes to lipid bodies; transcription is induced during stationary phase
YBL078C	II	80375	80728	1.59858	1.613	84.7458	45.9479	1.84439	CDS	ATG8	Component of autophagosomes and Cvt vesicles; undergoes conjugation to phosphatidylethanolamine (PE); Atg8p-PE is anchored to membranes, is involved in phagophore expansion, and may mediate membrane fusion during autophagosome formation
YIL144W	IX	78074	80149	1.08424	1.52918	20.7129	12.0137	1.7241	CDS	TID3	Component of the evolutionarily conserved kinetochore-associated Ndc80 complex (Ndc80p-Nuf2p-Spc24p-Spc25p); conserved coiled-coil protein involved in chromosome segregation, spindle checkpoint activity, kinetochore assembly and clustering
YIL084C	IX	202273	203256	1.9192	1.46291	52.8455	26.4481	1.99809	CDS	SDS3	Component of the Rpd3p/Sin3p deacetylase complex required for its structural integrity and catalytic activity, involved in transcriptional silencing and required for sporulation; cells defective in SDS3 display pleiotropic phenotypes
YLR321C	XII	776584	777864	1.21395	2.27708	120.219	77.8783	1.54367	CDS	SFH1	Component of the RSC chromatin remodeling complex; essential gene required for cell cycle progression and maintenance of proper ploidy; phosphorylated in the G1 phase of the cell cycle; Snf5p paralog
YER017C	V	189502	191787	0.501638	1.72682	126.859	76.3708	1.66109	CDS	AFG3	Component, with Yta12p, of the mitochondrial inner membrane m-AAA protease that mediates degradation of misfolded or unassembled proteins and is also required for correct assembly of mitochondrial enzyme complexes
YMR159C	XIII	574475	574927	0.526594	1.66247	22.0751	4.78751	4.61097	CDS	ATG16	Conserved protein that interacts with Atg12p-Atg5p conjugates to form Atg12p-Atg5p-Atg16p multimers, which localize to the pre-autophagosomal structure and are required for autophagy
YNL025C	XIV	584321	585292	0.978474	1.38132	30.8642	16.7341	1.84439	CDS	SSN8	Cyclin-like component of the RNA polymerase II holoenzyme, involved in phosphorylation of the RNA polymerase II C-terminal domain; involved in glucose repression and telomere maintenance
YLR245C	XII	626504	626932	0.789323	1.15791	62.9371	32.8597	1.91533	CDS	CDD1	Cytidine deaminase; catalyzes the modification of cytidine to uridine in vitro but native RNA substrates have not been identified, localizes to both the nucleus and cytoplasm
YMR170C	XIII	601561	603081	0.884985	0.834096	60.4865	39.9242	1.51503	CDS	ALD2	Cytoplasmic aldehyde dehydrogenase, involved in ethanol oxidation and beta-alanine biosynthesis; uses NAD+ as the preferred coenzyme; expression is stress induced and glucose repressed; very similar to Ald3p
YDR200C	IV	854276	856090	0.600885	1.17486	35.2617	14.9362	2.36082	CDS	VPS64	Cytoplasmic protein required for cytoplasm to vacuole targeting of proteins; forms a complex with Far3p, Far7p, Far10p, and Far11p that is involved in pheromone-induced cell cycle arrest; also localized to the endoplasmic reticulum membrane
YDR247W	IV	956009	957394	0.963991	0.774747	15.1515	7.04137	2.15179	CDS	VHS1	Cytoplasmic serine/threonine protein kinase; identified as a high-copy suppressor of the synthetic lethality of a sis2 sit4 double mutant, suggesting a role in G1/S phase progression; homolog of Sks1p
YCL050C	III	37836	38801	0.909637	7.33008	444.099	263.796	1.68349	CDS	APA1	Diadenosine 5',5''-P1,P4-tetraphosphate phosphorylase I (AP4A phosphorylase), involved in catabolism of bis(5'-nucleosidyl) tetraphosphates; has similarity to Apa2p
YFL053W	VI	23423	25198	0.764631	1.44507	16.8919	6.10569	2.76658	CDS	DAK2	Dihydroxyacetone kinase, required for detoxification of dihydroxyacetone (DHA); involved in stress adaptation
YLR032W	XII	204992	208501	0.740213	2.40845	44.7293	29.658	1.50817	CDS	RAD5	DNA helicase proposed to promote replication fork regression during postreplication repair by template switching; contains RING finger domain
YMR013C	XIII	295178	296737	1.44919	4.4155	73.0769	47.2674	1.54603	CDS	SEC59	Dolichol kinase, catalyzes the terminal step in dolichyl monophosphate (Dol-P) biosynthesis; required for viability and for normal rates of lipid intermediate synthesis and protein N-glycosylation
Q0010	MT	3952	4338	2.05145	0	2.58398	0.140687	18.3669	CDS	Q0010	Dubious mitochondrial open reading frame unlikely to encode a protein, based on available experimental and comparative sequence data; partially overlaps the dubious ORF Q0017
YEL059W	V	42652	42960	0.566064	0.479997	29.1262	17.5465	1.65995	CDS	YEL059W	Dubious open reading frame unlikely to encode a functional protein
YER068C-A	V	295299	295730	#N/A	#N/A	69.4444	45.1821	1.53699	CDS	YER068C-A	Dubious open reading frame unlikely to encode a functional protein, based on available experimental and comparative sequence data
YER097W	V	355136	355465	#N/A	#N/A	15.1515	9.85792	1.53699	CDS	YER097W	Dubious open reading frame unlikely to encode a functional protein, based on available experimental and comparative sequence data
YGL177W	VII	167565	167912	#N/A	#N/A	14.3678	9.34802	1.53699	CDS	YGL177W	Dubious open reading frame unlikely to encode a functional protein, based on available experimental and comparative sequence data
YDR509W	IV	1468218	1468565	#N/A	#N/A	140.805	84.1322	1.67361	CDS	YDR509W	Dubious open reading frame unlikely to encode a functional protein, based on available experimental and comparative sequence data
YPR197C	XVI	933894	934457	#N/A	#N/A	97.5177	57.6793	1.69069	CDS	YPR197C	Dubious open reading frame unlikely to encode a functional protein, based on available experimental and comparative sequence data
YLR279W	XII	704311	704700	#N/A	#N/A	43.5897	25.0239	1.74192	CDS	YLR279W	Dubious open reading frame unlikely to encode a functional protein, based on available experimental and comparative sequence data
YHL006W-A	VIII	97728	98081	#N/A	#N/A	56.4972	30.6319	1.84439	CDS	YHL006W-A	Dubious open reading frame unlikely to encode a functional protein, based on available experimental and comparative sequence data
YDR269C	IV	1005661	1005984	#N/A	#N/A	12.3457	6.69365	1.84439	CDS	YDR269C	Dubious open reading frame unlikely to encode a functional protein, based on available experimental and comparative sequence data
YDR344C	IV	1162000	1162443	1.07921	0.32657	18.018	9.7691	1.84439	CDS	YDR344C	Dubious open reading frame unlikely to encode a functional protein, based on available experimental and comparative sequence data
YFR054C	VI	258842	259420	0.900821	1.04884	3.45423	1.87283	1.84439	CDS	YFR054C	Dubious open reading frame unlikely to encode a functional protein, based on available experimental and comparative sequence data
YDR526C	IV	1491067	1491537	#N/A	#N/A	133.758	66.7659	2.00339	CDS	YDR526C	Dubious open reading frame unlikely to encode a functional protein, based on available experimental and comparative sequence data
YDR095C	IV	636114	636524	#N/A	#N/A	29.1971	13.1919	2.21327	CDS	YDR095C	Dubious open reading frame unlikely to encode a functional protein, based on available experimental and comparative sequence data
YMR046W-A	XIII	362701	362829	3.3507	1.62925	46.5116	16.8119	2.76658	CDS	YMR046W-A	Dubious open reading frame unlikely to encode a functional protein, based on available experimental and comparative sequence data
YIL086C	IX	200150	200458	1.00655	0.550504	9.70874	3.50929	2.76658	CDS	YIL086C	Dubious open reading frame unlikely to encode a functional protein, based on available experimental and comparative sequence data
YGR025W	VII	532643	532945	0.913073	0.741063	13.2013	3.57878	3.68878	CDS	YGR025W	Dubious open reading frame unlikely to encode a functional protein, based on available experimental and comparative sequence data
YDR401W	IV	1272215	1272778	#N/A	#N/A	24.8227	5.76793	4.30357	CDS	YDR401W	Dubious open reading frame unlikely to encode a functional protein, based on available experimental and comparative sequence data
YDR544C	IV	1525080	1525508	0.757069	0.283347	2.331	0.140687	16.5688	CDS	YDR544C	Dubious open reading frame unlikely to encode a functional protein, based on available experimental and comparative sequence data
YNL285W	XIV	96173	96544	#N/A	#N/A	2.68817	0.140687	19.1075	CDS	YNL285W	Dubious open reading frame unlikely to encode a functional protein, based on available experimental and comparative sequence data
YHR145C	VIII	388984	389340	#N/A	#N/A	2.80112	0.140687	19.9104	CDS	YHR145C	Dubious open reading frame unlikely to encode a functional protein, based on available experimental and comparative sequence data
YMR082C	XIII	431768	432124	1.05169	0.339219	2.80112	0.140687	19.9104	CDS	YMR082C	Dubious open reading frame unlikely to encode a functional protein, based on available experimental and comparative sequence data
YJR038C	X	503703	504065	#N/A	#N/A	5.50964	0.140687	39.1625	CDS	YJR038C	Dubious open reading frame unlikely to encode a functional protein, based on available experimental and comparative sequence data
YHR130C	VIII	364968	365303	0.809782	1.65466	5.95238	0.140687	42.3095	CDS	YHR130C	Dubious open reading frame unlikely to encode a functional protein, based on available experimental and comparative sequence data
YML089C	XIII	91041	91409	#N/A	#N/A	5.42005	0.140687	38.5257	CDS	YML089C	Dubious open reading frame unlikely to encode a functional protein, based on available experimental and comparative sequence data; expression induced by calcium shortage
YLR458W	XII	1056453	1056833	#N/A	#N/A	23.622	8.53835	2.76658	CDS	YLR458W	Dubious open reading frame unlikely to encode a functional protein, based on available experimental and comparative sequence data; overlaps 5' end of essential NBP1 gene required for mitosis
YGR122C-A	VII	735635	735763	1.70422	2.46197	23.2558	8.40597	2.76658	CDS	YGR122C-A	Dubious open reading frame unlikely to encode a functional protein, similar to YLR334C and YOL106W
YOR329W-A	XV	939345	939554	#N/A	#N/A	4.7619	0.140687	33.8476	CDS	YOR329W-A	Dubious open reading frame unlikely to encode a functional protein; identified by fungal homology and RT-PCR
YHR219C-A	VIII	561199	561681	#N/A	#N/A	12.4224	6.73522	1.84439	CDS	YHR219C-A	Dubious open reading frame unlikely to encode a functional protein; identified by gene-trapping, microarray-based expression analysis, and genome-wide homology searching
YDR464C-A	IV	1392484	1392672	#N/A	#N/A	37.037	17.2122	2.15179	CDS	YDR464C-A	Dubious open reading frame unlikely to encode a functional protein; identified by gene-trapping, microarray-based expression analysis, and genome-wide homology searching
YGL063C-A	VII	384505	384654	#N/A	#N/A	46.6667	14.4583	3.22768	CDS	YGL063C-A	Dubious open reading frame unlikely to encode a functional protein; identified by gene-trapping, microarray-based expression analysis, and genome-wide homology searching
YDR524C-A	IV	1489863	1489982	1.27553	1.57683	16.6667	0.140687	118.467	CDS	YDR524C-A	Dubious open reading frame unlikely to encode a functional protein; identified by gene-trapping, microarray-based expression analysis, and genome-wide homology searching
YAR070C	I	224554	224853	0.807758	0	16.6667	10.8437	1.53699	CDS	YAR070C	Dubious open reading frame unlikely to encode a protein, based on available experimental and comparative sequence data
YBR232C	II	683368	683727	#N/A	#N/A	47.2222	30.1214	1.56773	CDS	YBR232C	Dubious open reading frame unlikely to encode a protein, based on available experimental and comparative sequence data
YMR007W	XIII	279960	280340	0.911755	1.53873	76.1155	45.5379	1.67148	CDS	YMR007W	Dubious open reading frame unlikely to encode a protein, based on available experimental and comparative sequence data
YMR103C	XIII	472901	473263	0.615672	0.607386	286.501	170.273	1.6826	CDS	YMR103C	Dubious open reading frame unlikely to encode a protein, based on available experimental and comparative sequence data
YAR019W-A	I	174996	175340	#N/A	#N/A	11.5942	6.28621	1.84439	CDS	YAR019W-A	Dubious open reading frame unlikely to encode a protein, based on available experimental and comparative sequence data
YPL080C	XVI	406169	406495	1.29263	1.91924	82.5688	43.1095	1.91533	CDS	YPL080C	Dubious open reading frame unlikely to encode a protein, based on available experimental and comparative sequence data
YAL019W-A	I	114251	114820	#N/A	#N/A	182.456	93.2178	1.95731	CDS	YAL019W-A	Dubious open reading frame unlikely to encode a protein, based on available experimental and comparative sequence data
YBL070C	II	90603	90923	0.530434	1.37148	40.4984	20.2686	1.99809	CDS	YBL070C	Dubious open reading frame unlikely to encode a protein, based on available experimental and comparative sequence data
YCR049C	III	211867	212313	#N/A	#N/A	138.702	67.9248	2.042	CDS	YCR049C	Dubious open reading frame unlikely to encode a protein, based on available experimental and comparative sequence data
YNL057W	XIV	516404	516736	#N/A	#N/A	243.243	117.229	2.07494	CDS	YNL057W	Dubious open reading frame unlikely to encode a protein, based on available experimental and comparative sequence data
YNL198C	XIV	266515	266817	#N/A	#N/A	23.1023	10.7363	2.15179	CDS	YNL198C	Dubious open reading frame unlikely to encode a protein, based on available experimental and comparative sequence data
YMR320W	XIII	916744	917049	#N/A	#N/A	16.3399	7.08739	2.30548	CDS	YMR320W	Dubious open reading frame unlikely to encode a protein, based on available experimental and comparative sequence data
YCR041W	III	200907	201239	#N/A	#N/A	54.0541	22.7946	2.37136	CDS	YCR041W	Dubious open reading frame unlikely to encode a protein, based on available experimental and comparative sequence data
YOR314W	XV	903040	903369	0.778136	1.62064	24.2424	9.85792	2.45918	CDS	YOR314W	Dubious open reading frame unlikely to encode a protein, based on available experimental and comparative sequence data
YCR085W	III	262913	263266	1.36825	0.667403	8.47458	3.06319	2.76658	CDS	YCR085W	Dubious open reading frame unlikely to encode a protein, based on available experimental and comparative sequence data
YDL242W	IV	18959	19312	1.26018	1.62023	16.9492	6.12639	2.76658	CDS	YDL242W	Dubious open reading frame unlikely to encode a protein, based on available experimental and comparative sequence data
YIL028W	IX	302098	302496	1.06097	1.09326	72.6817	24.4595	2.97151	CDS	YIL028W	Dubious open reading frame unlikely to encode a protein, based on available experimental and comparative sequence data
YER084W	V	327061	327447	0.439596	0.97222	10.3359	2.80199	3.68878	CDS	YER084W	Dubious open reading frame unlikely to encode a protein, based on available experimental and comparative sequence data
YGR045C	VII	583938	584300	0.902883	0.744882	13.7741	2.98725	4.61097	CDS	YGR045C	Dubious open reading frame unlikely to encode a protein, based on available experimental and comparative sequence data
Q0182	MT	65770	66174	0.304677	0	2.46914	0.140687	17.5506	CDS	Q0182	Dubious open reading frame unlikely to encode a protein, based on available experimental and comparative sequence data
YER091C-A	V	342386	342607	0.71668	0.829578	4.5045	0.140687	32.018	CDS	YER091C-A	Dubious open reading frame unlikely to encode a protein, based on available experimental and comparative sequence data
YLR124W	XII	391601	391945	0.773135	1.54354	5.7971	0.140687	41.2058	CDS	YLR124W	Dubious open reading frame unlikely to encode a protein, based on available experimental and comparative sequence data
YNL067W-A	XIV	498539	498685	1.153	0.653397	6.80272	0.140687	48.3537	CDS	YNL067W-A	Dubious open reading frame unlikely to encode a protein, based on available experimental and comparative sequence data
YJL222W-A	X	9452	9679	0.568987	0	8.77193	0.140687	62.3509	CDS	YJL222W-A	Dubious open reading frame unlikely to encode a protein, based on available experimental and comparative sequence data
YOL160W	XV	14312	14653	1.83021	0	8.77193	0.140687	62.3509	CDS	YOL160W	Dubious open reading frame unlikely to encode a protein, based on available experimental and comparative sequence data
YLL059C	XII	22474	22980	0.783808	0.888421	11.8343	0.140687	84.1183	CDS	YLL059C	Dubious open reading frame unlikely to encode a protein, based on available experimental and comparative sequence data
YJL222W-B	X	9346	9483	#N/A	#N/A	14.4928	0.140687	103.014	CDS	YJL222W-B	Dubious open reading frame unlikely to encode a protein, based on available experimental and comparative sequence data
YBR056C-B	II	351291	351449	#N/A	#N/A	660.377	306.897	2.15179	CDS	YBR056C-B	Dubious open reading frame unlikely to encode a protein, based on available experimental and comparative sequence data; almost completely overlaps the dubious ORF YBR056W-A
YDR371C-A	IV	1219501	1219605	#N/A	#N/A	66.6667	10.3273	6.45536	CDS	YDR371C-A	Dubious open reading frame unlikely to encode a protein, based on available experimental and comparative sequence data; completeley overlaps the uncharacterized gene CTS2/YDR371W; identified by expression profiling and mass spectrometry
YCR038W-A	III	199289	199414	#N/A	#N/A	7.93651	0.140687	56.4127	CDS	YCR038W-A	Dubious open reading frame unlikely to encode a protein, based on available experimental and comparative sequence data; completely overlaps the verified gene BUD5/YCR038C; identified by homology with hemiascomycetous yeast species
YPL136W	XVI	296285	296653	#N/A	#N/A	46.0705	23.5094	1.95966	CDS	YPL136W	Dubious open reading frame unlikely to encode a protein, based on available experimental and comparative sequence data; completely overlaps the verified gene GIP3/YPL137C
YJL020W-A	X	400976	401233	#N/A	#N/A	54.2636	29.4209	1.84439	CDS	YJL020W-A	Dubious open reading frame unlikely to encode a protein, based on available experimental and comparative sequence data; completely overlaps the verified gene YJL020C/BBC1
YJL197C-A	X	65804	66085	#N/A	#N/A	14.1844	7.69057	1.84439	CDS	YJL197C-A	Dubious open reading frame unlikely to encode a protein, based on available experimental and comparative sequence data; completely overlaps the verified gene YJL197C/UBP12
YMR013C-A	XIII	296470	296619	#N/A	#N/A	133.333	43.3748	3.07398	CDS	YMR013C-A	Dubious open reading frame unlikely to encode a protein, based on available experimental and comparative sequence data; completely overlaps the verified ORF SEC59/YML013C
YGR270C-A	VII	1027388	1027606	#N/A	#N/A	31.9635	14.8544	2.15179	CDS	YGR270C-A	Dubious open reading frame unlikely to encode a protein, based on available experimental and comparative sequence data; completely overlaps the verified ORF YTA7/YGR270W
YAL004W	I	140762	141409	#N/A	#N/A	1058.64	622.509	1.70061	CDS	YAL004W	Dubious open reading frame unlikely to encode a protein, based on available experimental and comparative sequence data; completely overlaps verified gene SSA1/YAL005C
YDL114W-A	IV	254935	255048	0.964911	0.576875	35.0877	19.024	1.84439	CDS	YDL114W-A	Dubious open reading frame unlikely to encode a protein, based on available experimental and comparative sequence data; identified based on homology to hemiascomycetous yeasts
YJL136W-A	X	156166	156249	1.02572	1.63356	11.9048	0.140687	84.619	CDS	YJL136W-A	Dubious open reading frame unlikely to encode a protein, based on available experimental and comparative sequence data; identified by SAGE
YDL247W-A	IV	3762	3836	0.903453	1.26761	66.6667	14.4583	4.61097	CDS	YDL247W-A	Dubious open reading frame unlikely to encode a protein, based on available experimental and comparative sequence data; identified by sequence comparison with hemiascomycetous yeast species
YHR217C	VIII	556581	557042	0.777111	0.254909	12.987	0.140687	92.3117	CDS	YHR217C	Dubious open reading frame unlikely to encode a protein, based on available experimental and comparative sequence data; located in the telomeric region TEL08R.
YMR031W-A	XIII	334708	335034	#N/A	#N/A	6.11621	0.140687	43.474	CDS	YMR031W-A	Dubious open reading frame unlikely to encode a protein, based on available experimental and comparative sequence data; null mutant displays shortened telomeres; partially overlaps the uncharacterized ORF YMR031C
YDL196W	IV	106742	107071	0.792605	0.717021	3.0303	0.140687	21.5394	CDS	YDL196W	Dubious open reading frame unlikely to encode a protein, based on available experimental and comparative sequence data; open reading frame is located in promoter region of essential gene SEC31
YOR121C	XV	551799	552104	#N/A	#N/A	143.791	67.3302	2.13561	CDS	YOR121C	Dubious open reading frame unlikely to encode a protein, based on available experimental and comparative sequence data; open reading frame overlaps the verified gene GCY1/YOR120W
YLL065W	XII	11726	12076	#N/A	#N/A	2.849	0.140687	20.2507	CDS	YLL065W	Dubious open reading frame unlikely to encode a protein, based on available experimental and comparative sequence data; overlaps chromosome XII telomeric element core sequences
YMR158W-B	XIII	574470	574790	#N/A	#N/A	31.1526	6.7562	4.61097	CDS	YMR158W-B	Dubious open reading frame unlikely to encode a protein, based on available experimental and comparative sequence data; overlaps the verified gene ATG16/YMR159C
YFL012W-A	VI	109804	110178	#N/A	#N/A	5.33333	2.89166	1.84439	CDS	YFL012W-A	Dubious open reading frame unlikely to encode a protein, based on available experimental and comparative sequence data; overlaps the verified gene IES1/YFL013C
YMR141W-A	XIII	550910	551134	#N/A	#N/A	111.111	72.2914	1.53699	CDS	YMR141W-A	Dubious open reading frame unlikely to encode a protein, based on available experimental and comparative sequence data; overlaps the verified gene RPL13B/YMR142C
YMR272W-A	XIII	810465	810578	#N/A	#N/A	1482.46	894.13	1.65799	CDS	YMR272W-A	Dubious open reading frame unlikely to encode a protein, based on available experimental and comparative sequence data; overlaps the verified gene SCS7/YMR272C
YDL041W	IV	378099	378452	#N/A	#N/A	62.1469	33.6951	1.84439	CDS	YDL041W	Dubious open reading frame unlikely to encode a protein, based on available experimental and comparative sequence data; overlaps the verified gene SIR2/YDL042C
YLR347W-A	XII	824788	824928	#N/A	#N/A	368.794	207.645	1.77608	CDS	YLR347W-A	Dubious open reading frame unlikely to encode a protein, based on available experimental and comparative sequence data; overlaps the verified ORF KAP95/YLR347C
YOL050C	XV	237881	238201	#N/A	#N/A	84.1121	54.0496	1.5562	CDS	YOL050C	Dubious open reading frame unlikely to encode a protein, based on available experimental and comparative sequence data; overlaps verified gene GAL11; deletion confers sensitivity to 4-(N-(S-glutathionylacetyl)amino) phenylarsenoxide (GSAO)
YGR039W	VII	574892	575203	1.39822	1.67862	41.6667	17.3777	2.3977	CDS	YGR039W	Dubious open reading frame unlikely to encode a protein, based on available experimental and comparative sequence data; partially overlaps the Autonomously Replicating Sequence ARS722
YBR056W-A	II	351253	351453	1.21767	1.23677	562.189	258.954	2.171	CDS	YBR056W-A	Dubious open reading frame unlikely to encode a protein, based on available experimental and comparative sequence data; partially overlaps the dubious ORF YBR056C-B
YLR123C	XII	391079	391408	#N/A	#N/A	45.4545	26.2878	1.72911	CDS	YLR123C	Dubious open reading frame unlikely to encode a protein, based on available experimental and comparative sequence data; partially overlaps the dubious ORF YLR122C; contains characteristic aminoacyl-tRNA motif
YLR122C	XII	390955	391332	0.756149	0.73097	47.6191	22.9496	2.07494	CDS	YLR122C	Dubious open reading frame unlikely to encode a protein, based on available experimental and comparative sequence data; partially overlaps the dubious ORF YLR123C
YER076W-A	V	313386	313733	#N/A	#N/A	28.7356	12.464	2.30548	CDS	YER076W-A	Dubious open reading frame unlikely to encode a protein, based on available experimental and comparative sequence data; partially overlaps the uncharacterized ORF YER076C
YLR041W	XII	229378	229698	#N/A	#N/A	21.8069	13.5124	1.61384	CDS	YLR041W	Dubious open reading frame unlikely to encode a protein, based on available experimental and comparative sequence data; partially overlaps the uncharacterized ORF YLR040C
YOL037C	XV	256665	257018	#N/A	#N/A	33.8983	21.4424	1.5809	CDS	YOL037C	Dubious open reading frame unlikely to encode a protein, based on available experimental and comparative sequence data; partially overlaps the uncharacterized ORF YOL036W
YOR379C	XV	1050724	1051062	#N/A	#N/A	73.7463	25.5899	2.88186	CDS	YOR379C	Dubious open reading frame unlikely to encode a protein, based on available experimental and comparative sequence data; partially overlaps the uncharacterized ORF YOR378W
YKR033C	XI	506521	506946	#N/A	#N/A	16.4319	10.1819	1.61384	CDS	YKR033C	Dubious open reading frame unlikely to encode a protein, based on available experimental and comparative sequence data; partially overlaps the verified gene DAL80
YJR146W	X	703879	704232	#N/A	#N/A	183.616	116.401	1.57744	CDS	YJR146W	Dubious open reading frame unlikely to encode a protein, based on available experimental and comparative sequence data; partially overlaps the verified gene HMS2
YLR222C-A	XII	582008	582238	#N/A	#N/A	8.65801	4.69424	1.84439	CDS	YLR222C-A	Dubious open reading frame unlikely to encode a protein, based on available experimental and comparative sequence data; partially overlaps the verified gene IFH1
YNL105W	XIV	424157	424585	#N/A	#N/A	6.99301	2.52767	2.76658	CDS	YNL105W	Dubious open reading frame unlikely to encode a protein, based on available experimental and comparative sequence data; partially overlaps the verified gene INP52
YKL177W	XI	114361	114699	#N/A	#N/A	5.8997	3.19873	1.84439	CDS	YKL177W	Dubious open reading frame unlikely to encode a protein, based on available experimental and comparative sequence data; partially overlaps the verified gene STE3
YBR116C	II	474193	474720	#N/A	#N/A	34.0909	22.5911	1.50904	CDS	YBR116C	Dubious open reading frame unlikely to encode a protein, based on available experimental and comparative sequence data; partially overlaps the verified gene TKL2
YDR455C	IV	1367365	1367673	#N/A	#N/A	77.6699	31.5836	2.45918	CDS	YDR455C	Dubious open reading frame unlikely to encode a protein, based on available experimental and comparative sequence data; partially overlaps the verified gene YDR456W
YJL120W	X	191021	191344	#N/A	#N/A	169.753	97.0579	1.74899	CDS	YJL120W	Dubious open reading frame unlikely to encode a protein, based on available experimental and comparative sequence data; partially overlaps the verified gene YJL121C/RPE1; deletion confers sensitivity to GSAO
YJL220W	X	18243	18695	#N/A	#N/A	13.245	0.140687	94.1457	CDS	YJL220W	Dubious open reading frame unlikely to encode a protein, based on available experimental and comparative sequence data; partially overlaps the verified gene YJL221C/FSP2
YJL086C	X	272473	272841	#N/A	#N/A	10.8401	2.93867	3.68878	CDS	YJL086C	Dubious open reading frame unlikely to encode a protein, based on available experimental and comparative sequence data; partially overlaps the verified genes YJL085W/EXO70 and YJL087C/TRL1
YDR271C	IV	1008391	1008762	#N/A	#N/A	120.968	49.5546	2.4411	CDS	YDR271C	Dubious open reading frame unlikely to encode a protein, based on available experimental and comparative sequence data; partially overlaps the verified ORF CCC2/YDR270W
YLR428C	XII	990614	990958	#N/A	#N/A	168.116	75.4345	2.22864	CDS	YLR428C	Dubious open reading frame unlikely to encode a protein, based on available experimental and comparative sequence data; partially overlaps the verified ORF CRN1
YGL217C	VII	84838	85179	#N/A	#N/A	20.4678	6.34135	3.22768	CDS	YGL217C	Dubious open reading frame unlikely to encode a protein, based on available experimental and comparative sequence data; partially overlaps the verified ORF KIP3/YGL216W
YGR265W	VII	1021654	1022064	#N/A	#N/A	199.513	121.365	1.64391	CDS	YGR265W	Dubious open reading frame unlikely to encode a protein, based on available experimental and comparative sequence data; partially overlaps the verified ORF MES1/YGR264C, which encodes methionyl-tRNA synthetase
YER006C-A	V	164343	164660	#N/A	#N/A	18.8679	10.2299	1.84439	CDS	YER006C-A	Dubious open reading frame unlikely to encode a protein, based on available experimental and comparative sequence data; partially overlaps the verified ORF PAC2
YOR139C	XV	586951	587343	#N/A	#N/A	20.3562	2.75921	7.37755	CDS	YOR139C	Dubious open reading frame unlikely to encode a protein, based on available experimental and comparative sequence data; partially overlaps the verified ORF SFL1/YOR140W
YLR434C	XII	1006022	1006405	#N/A	#N/A	75.5208	48.006	1.57315	CDS	YLR434C	Dubious open reading frame unlikely to encode a protein, based on available experimental and comparative sequence data; partially overlaps the verified ORF TSR2/YLR435W
YLR338W	XII	804346	805203	#N/A	#N/A	24.4755	10.1107	2.42076	CDS	OPI9	Dubious open reading frame unlikely to encode a protein, based on available experimental and comparative sequence data; partially overlaps the verified ORF VRP1/YLR337C
YGR242W	VII	976420	976728	#N/A	#N/A	42.0712	14.0372	2.99713	CDS	YGR242W	Dubious open reading frame unlikely to encode a protein, based on available experimental and comparative sequence data; partially overlaps the verified ORF YAP1802/YGR241C
YLR466C-A	XII	1070385	1070867	#N/A	#N/A	6.21118	2.24507	2.76658	CDS	YLR466C-A	Dubious open reading frame unlikely to encode a protein, based on available experimental and comparative sequence data; partially overlaps the verified ORF YRF1-4/YLR466W
YJL182C	X	85433	85750	#N/A	#N/A	6.28931	0.140687	44.7044	CDS	YJL182C	Dubious open reading frame unlikely to encode a protein, based on available experimental and comparative sequence data; partially overlaps uncharacterized ORF YJL181W
YJR037W	X	503095	503478	#N/A	#N/A	5.20833	2.82388	1.84439	CDS	YJR037W	Dubious open reading frame unlikely to encode a protein, based on available experimental and comparative sequence data; partially overlaps verified gene HUL4/YJR036C; deletion mutant has decreased spore survival in Drosophila feces
YLL047W	XII	46671	47054	#N/A	#N/A	15.625	8.47165	1.84439	CDS	YLL047W	Dubious open reading frame unlikely to encode a protein, based on available experimental and comparative sequence data; partially overlaps verified gene RNP1
YMR057C	XIII	388358	388729	0.823943	0.313429	13.4409	5.82995	2.30548	CDS	YMR057C	Dubious open reading frame unlikely to encode a protein, based on available experimental and comparative sequence data; partially overlaps verified ORF AAC1
YPR136C	XVI	802321	802833	#N/A	#N/A	243.665	145.851	1.67064	CDS	YPR136C	Dubious open reading frame unlikely to encode a protein, based on available experimental and comparative sequence data; partially overlaps verified ORF RRP9
YHR073W-A	VIII	242870	243046	#N/A	#N/A	107.345	49.0111	2.19021	CDS	YHR073W-A	Dubious open reading frame unlikely to encode a protein, based on available experimental and comparative sequence data; partially overlaps verified ORF YHR073W; identified by expression profiling and mass spectrometry
YHR073C-B	VIII	245424	245504	#N/A	#N/A	666.667	267.746	2.48992	CDS	YHR073C-B	Dubious open reading frame unlikely to encode a protein, based on available experimental and comparative sequence data; partially overlaps verified ORF YHR073W; identified by expression profiling and mass spectrometry
YDL034W	IV	391780	392124	#N/A	#N/A	43.4783	18.8586	2.30548	CDS	YDL034W	Dubious open reading frame unlikely to encode a protein, based on available experimental and comparative sequence data; partially overlaps with verified gene GPR1/YDL035C; YDL034W is not an essential gene
YBR144C	II	533229	533543	0.881763	1.43709	12.6984	0.140687	90.2603	CDS	YBR144C	Dubious open reading frame unlikely to encode a protein, based on available experimental and comparative sequence data; YBR144C is not an essential gene
YBR209W	II	642578	642895	0.75261	0.754084	34.5912	10.2299	3.38138	CDS	YBR209W	Dubious open reading frame unlikely to encode a protein, based on available experimental and comparative sequence data; YBR209W is not an essential gene
YBR292C	II	784698	785069	1.27206	1.13339	13.4409	8.74493	1.53699	CDS	YBR292C	Dubious open reading frame unlikely to encode a protein, based on available experimental and comparative sequence data; YBR292C is not an essential gene
YDR535C	IV	1506597	1507353	0.407532	0.748742	7.92602	0.140687	56.3382	CDS	YDR535C	Dubious open reading frame unlikely to encode a protein, based on available experimental and comparative sequence data; YDR535C is not an essential gene.
YPL062W	XVI	431892	432296	0.619794	0.702031	2.46914	0.140687	17.5506	CDS	YPL062W	Dubious open reading frame unlikely to encode a protein, based on available experimental and comparative sequence data; YPL062W is not an essential gene; homozygous diploid mutant shows a decrease in glycogen accumulation
YLR163W-A	XII	492814	492927	#N/A	#N/A	105.263	57.0721	1.84439	CDS	YLR163W-A	Dubious open reading frame unlikely to encode a protein, based on experimental and comparative sequence data
YIR020W-A	IX	394914	395156	0.921666	0.409107	24.6914	8.92486	2.76658	CDS	YIR020W-A	Dubious open reading frame unlikely to encode a protein, based on experimental and comparative sequence data
YBR103C-A	II	449314	449457	1.03593	0.624414	27.7778	7.53035	3.68878	CDS	YBR103C-A	Dubious open reading frame unlikely to encode a protein, based on experimental and comparative sequence data; identified by homology to related yeast
YOR072W	XV	461504	461818	0.934474	0.356572	28.5714	3.44245	8.29974	CDS	YOR072W	Dubious open reading frame unlikely to encode a protein, based on experimental and comparative sequence data; partially overlaps the dubious gene YOR072W-A; diploid deletion strains are methotrexate, paraquat and wortmannin sensitive
YDL163W	IV	166957	167259	#N/A	#N/A	23.1023	7.15756	3.22768	CDS	YDL163W	Dubious open reading frame unlikely to encode a protein, based on experimental and comparative sequence data; partially overlaps the verified gene CDC9/YDL164C encoding DNA ligase
YER079C-A	V	319898	320236	#N/A	#N/A	35.3982	9.5962	3.68878	CDS	YER079C-A	Dubious open reading frame unlikely to encode a protein, partially overlaps uncharacterized ORF YER080W
YBL113W-A	II	646	1128	#N/A	#N/A	136.646	85.3128	1.60171	CDS	YBL113W-A	Dubious open reading frame unlikely to encode a protein; identified by gene-trapping, microarray-based expression analysis, and genome-wide homology searching
YBR076C-A	II	391345	391611	#N/A	#N/A	202.247	97.4715	2.07494	CDS	YBR076C-A	Dubious open reading frame unlikely to encode a protein; partially overlaps verified gene ECM8; identified by fungal homology and RT-PCR
YGL014C-A	VII	466242	466403	#N/A	#N/A	61.7284	26.7746	2.30548	CDS	YGL014C-A	Dubious open reading frame, unlikely to encode a functional protein; identified by expression profiling and mass spectrometry
YKL145W-A	XI	174963	175055	#N/A	#N/A	752.688	489.716	1.53699	CDS	YKL145W-A	Dubious open reading frame, unlikely to encode a protein; completely overlaps the verified essential gene RPT1; identified by expression profiling and mass spectrometry
YKL097C	XI	258147	258557	1.32137	0.395549	12.1654	2.63837	4.61097	CDS	YKL097C	Dubious open reading frame, unlikely to encode a protein; not conserved in closely related Saccharomyces species
YDR525W	IV	1489897	1490226	#N/A	#N/A	15.1515	6.57194	2.30548	CDS	API2	Dubious open reading frame, unlikely to encode a protein; not conserved in closely related Saccharomyces species; 26%25 of ORF overlaps the dubious ORF YDR524C-A; insertion mutation in a cdc34-2 mutant background causes altered bud morphology
YDR136C	IV	727708	728280	#N/A	#N/A	5.2356	1.89244	2.76658	CDS	VPS61	Dubious open reading frame, unlikely to encode a protein; not conserved in closely related Saccharomyces species; 4%25 of ORF overlaps the verified gene RGP1; deletion causes a vacuolar protein sorting defect
YMR151W	XIII	562505	562942	#N/A	#N/A	22.8311	14.8544	1.53699	CDS	YIM2	Dubious open reading frame, unlikely to encode a protein; not conserved in closely related Saccharomyces species; 5%25 of ORF overlaps the verified gene IMP1
YLR322W	XII	777628	777942	#N/A	#N/A	63.4921	41.3094	1.53699	CDS	VPS65	Dubious open reading frame, unlikely to encode a protein; not conserved in closely related Saccharomyces species; 75%25 of ORF overlaps the verified gene SFH1; deletion causes a vacuolar protein sorting defect and blocks anaerobic growth
YGR226C	VII	946795	947004	#N/A	#N/A	14.2857	5.16367	2.76658	CDS	YGR226C	Dubious open reading frame, unlikely to encode a protein; not conserved in closely related Saccharomyces species; overlaps significantly with a verified ORF, AMA1/YGR225W
YKL147C	XI	171556	172173	#N/A	#N/A	113.269	68.4312	1.65522	CDS	YKL147C	Dubious open reading frame, unlikely to encode a protein; not conserved in closely related Saccharomyces species; partially overlaps the verified gene AVT3
YJL199C	X	59855	60181	0.646073	2.1074	70.3364	43.1095	1.63157	CDS	MBB1	Dubious open reading frame, unlikely to encode a protein; not conserved in closely related Saccharomyces species; protein detected in large-scale protein-protein interaction studies
YIL105W-A	IX	167661	167801	#N/A	#N/A	92.1986	53.834	1.71265	CDS	YIL105W-A	Dubious open reading frame; completely overlaps the verified gene SLM1; identified by gene-trapping, microarray-based expression analysis, and genome-wide homology searching
YDR102C	IV	657645	657977	1.53635	1.51388	9.00901	0.140687	64.036	CDS	YDR102C	Dubious open reading frame; homozygous diploid deletion strain exhibits high budding index
YDR521W	IV	1483133	1483468	#N/A	#N/A	14.881	9.68188	1.53699	CDS	YDR521W	Dubious ORF that overlaps YDR520C; mutant increases expression of PIS1 and RPL3 in glycerol
YDR048C	IV	553082	553396	#N/A	#N/A	15.873	10.3273	1.53699	CDS	YDR048C	Dubious ORF unlikely to encode a functional protein, based on available experimental and comparative sequence data
YDL187C	IV	125510	125839	#N/A	#N/A	36.3636	23.0018	1.5809	CDS	YDL187C	Dubious ORF unlikely to encode a functional protein, based on available experimental and comparative sequence data
YLR255C	XII	645602	645955	0.66859	0.485192	5.64972	3.06319	1.84439	CDS	YLR255C	Dubious ORF unlikely to encode a functional protein, based on available experimental and comparative sequence data
YHR165W-A	VIII	436649	436960	#N/A	#N/A	6.41026	3.47555	1.84439	CDS	YHR165W-A	Dubious ORF unlikely to encode a functional protein, based on available experimental and comparative sequence data
YKL131W	XI	194477	194998	#N/A	#N/A	24.9042	10.3867	2.3977	CDS	YKL131W	Dubious ORF unlikely to encode a functional protein, based on available experimental and comparative sequence data
YML034C-A	XIII	209428	209826	#N/A	#N/A	15.0376	2.71772	5.53316	CDS	YML034C-A	Dubious ORF unlikely to encode a functional protein, based on available experimental and comparative sequence data
YDL026W	IV	404746	405057	#N/A	#N/A	51.282	10.4266	4.91837	CDS	YDL026W	Dubious ORF unlikely to encode a protein, based on available experimental and comparative sequence data
YCR045W-A	III	208747	209097	#N/A	#N/A	88.3191	58.6981	1.50463	CDS	YCR045W-A	Dubious ORF unlikely to encode a protein, based on available experimental and comparative sequence data; completely overlaps with YCR045C; identified by gene-trapping, microarray expression analysis, and genome-wide homology searching
YBR141W-A	II	527161	527256	#N/A	#N/A	166.667	90.3642	1.84439	CDS	YBR141W-A	Dubious ORF unlikely to encode a protein, based on available experimental and comparative sequence data; overlaps the uncharacterized ORF YBR141C; identified by gene-trapping, microarray analysis, and genome-wide homology searching
YOR345C	XV	981809	982159	#N/A	#N/A	25.641	15.4469	1.65995	CDS	YOR345C	Dubious ORF unlikely to encode a protein, based on available experimental and comparative sequence data; overlaps the verified gene REV1; null mutant displays increased resistance to antifungal agents gliotoxin, cycloheximide and H2O2
YBR131C-A	II	497644	497733	#N/A	#N/A	22.2222	12.0486	1.84439	CDS	YBR131C-A	Dubious ORF unlikely to encode a protein, based on available experimental and comparative sequence data; partially overlaps the verified ORF YBR131W. Identified by gene-trapping, microarray analysis, and genome-wide homology searches
YLL001W	XII	147889	150162	0.782306	4.27795	80.9147	51.9773	1.55673	CDS	DNM1	Dynamin-related GTPase required for mitochondrial fission and morphology; assembles on the cytoplasmic face of mitochondrial tubules at sites at which division will occur; also participates in endocytosis and regulating peroxisome abundance
YDR488C	IV	1429180	1430781	0.646995	0.257488	54.9313	36.5518	1.50283	CDS	PAC11	Dynein intermediate chain, acts in the cytoplasmic dynein pathway, forms cortical cytoplasmic microtubule capture site with Num1p; null mutant is defective in nuclear migration, essential in the absence of CIN8
Q0060	MT	13818	19996	#N/A	#N/A	2.1039	1.05296	1.99809	CDS	AI3	Endonuclease I-SceIII, encoded by a mobile group I intron within the mitochondrial COX1 gene
YHR105W	VIII	324769	325413	0.817883	0.817002	24.8062	13.4496	1.84439	CDS	YPT35	Endosomal protein of unknown function that contains a phox (PX) homology domain and binds to both phosphatidylinositol-3-phosphate (PtdIns(3)P) and proteins involved in ER-Golgi or vesicular transport
YMR120C	XIII	507501	509279	0.69518	2.57455	50.5902	31.0865	1.6274	CDS	ADE17	Enzyme of 'de novo' purine biosynthesis containing both 5-aminoimidazole-4-carboxamide ribonucleotide transformylase and inosine monophosphate cyclohydrolase activities, isozyme of Ade16p; ade16 ade17 mutants require adenine and histidine
YLR206W	XII	554580	556421	0.720806	1.2608	131.922	74.7639	1.76451	CDS	ENT2	Epsin-like protein required for endocytosis and actin patch assembly and functionally redundant with Ent1p; contains clathrin-binding motif at C-terminus
YJL097W	X	245587	246240	1.39286	1.02258	389.908	245.393	1.58892	CDS	PHS1	Essential 3-hydroxyacyl-CoA dehydratase of the ER membrane, involved in elongation of very long-chain fatty acids; evolutionarily conserved, similar to mammalian PTPLA and PTPLB; involved in sphingolipid biosynthesis and protein trafficking
YIL068C	IX	233054	235471	0.969889	1.13339	54.5906	35.4282	1.54088	CDS	SEC6	Essential 88kDa subunit of the exocyst complex, which mediates polarized targeting of secretory vesicles to active sites of exocytosis; dimeric form of Sec6p interacts with Sec9p in vitro and inhibits t-SNARE assembly
YER157W	V	484783	487188	1.13315	1.54141	49.4597	32.9007	1.5033	CDS	COG3	Essential component of the conserved oligomeric Golgi complex (Cog1p through Cog8p), a cytosolic tethering complex that functions in protein trafficking to mediate fusion of transport vesicles to Golgi compartments
YKL095W	XI	261921	262757	1.13254	0.405306	48.9845	28.502	1.71863	CDS	YJU2	Essential protein required for pre-mRNA splicing; associates transiently with the spliceosomal NTC (%22nineteen complex%22) and acts after Prp2p to promote the first catalytic reaction of splicing
YGL098W	VII	317345	318082	1.49336	1.70051	128.726	79.3442	1.62238	CDS	USE1	Essential SNARE protein localized to the ER, involved in retrograde traffic from the Golgi to the ER; forms a complex with the SNAREs Sec22p, Sec20p and Ufe1p
YLR117C	XII	382472	384535	0.753907	1.68905	41.6667	24.1672	1.7241	CDS	CLF1	Essential splicesome assembly factor; contains multiple tetratricopeptide repeat (TPR) protein-binding motifs and interacts specifically with many spliceosome components, may serve as a scaffold during splicesome assembly
YGR113W	VII	718897	719928	0.704199	1.05654	66.8605	42.0299	1.59078	CDS	DAM1	Essential subunit of the Dam1 complex (aka DASH complex), couples kinetochores to the force produced by MT depolymerization thereby aiding in chromosome segregation; Ipl1p target for regulating kinetochore-MT attachments
YJL204C	X	50629	53151	0.817983	0.912293	19.8177	12.8938	1.53699	CDS	RCY1	F-box protein involved in recycling plasma membrane proteins internalized by endocytosis; localized to sites of polarized growth
YDR501W	IV	1451345	1452910	1.39293	2.1895	31.2899	20.0809	1.55819	CDS	PLM2	Forkhead Associated domain containing protein and putative transcription factor found associated with chromatin; target of SBF transcription factor; induced in response to DNA damaging agents and deletion of telomerase; similar to TOS4
YIL131C	IX	100781	102235	0.669644	1.54617	145.704	91.6684	1.58947	CDS	FKH1	Forkhead family transcription factor with a minor role in the expression of G2/M phase genes; negatively regulates transcriptional elongation; positive role in chromatin silencing at HML and HMR; regulates donor preference during switching
YAL064W-B	I	12047	12427	0.344722	0.543446	28.8714	17.0767	1.69069	CDS	YAL064W-B	Fungal-specific protein of unknown function
YFL033C	VI	69113	74425	1.44708	2.99719	48.1837	28.5737	1.6863	CDS	RIM15	Glucose-repressible protein kinase involved in signal transduction during cell proliferation in response to nutrients, specifically the establishment of stationary phase; identified as a regulator of IME2; substrate of Pho80p-Pho85p kinase
YLR373C	XII	868661	871366	0.516453	3.40708	22.1729	14.4262	1.53699	CDS	VID22	Glycosylated integral membrane protein localized to the plasma membrane; plays a role in fructose-1,6-bisphosphatase (FBPase) degradation; involved in FBPase transport from the cytosol to Vid (vacuole import and degradation) vesicles
YDR358W	IV	1190052	1191725	1.23381	1.28451	47.1924	27.8542	1.69426	CDS	GGA1	Golgi-localized protein with homology to gamma-adaptin, interacts with and regulates Arf1p and Arf2p in a GTP-dependent manner in order to facilitate traffic through the late Golgi
YKL034W	XI	371472	373748	1.2641	1.08043	43.0391	27.145	1.58553	CDS	TUL1	Golgi-localized RING-finger ubiquitin ligase (E3), involved in ubiquitinating and sorting membrane proteins that contain polar transmembrane domains to multivesicular bodies for delivery to the vacuole for quality control purposes
YJL171C	X	99698	100888	0.682361	1.22695	488.665	295.903	1.65144	CDS	YJL171C	GPI-anchored cell wall protein of unknown function; induced in response to cell wall damaging agents and by mutations in genes involved in cell wall biogenesis; sequence similarity to YBR162C/TOS1, a covalently bound cell wall protein
YNL093W	XIV	449870	450532	1.20038	0.8389	12.0664	3.2711	3.68878	CDS	YPT53	GTPase, similar to Ypt51p and Ypt52p and to mammalian rab5; required for vacuolar protein sorting and endocytosis
YFL047W	VI	40421	42565	1.07598	1.79735	75.0583	49.0368	1.53065	CDS	RGD2	GTPase-activating protein (RhoGAP) for Cdc42p and Rho5p
YDL234C	IV	34238	36478	1.00903	1.86461	45.9616	30.0004	1.53203	CDS	GYP7	GTPase-activating protein for yeast Rab family members including%3A Ypt7p (most effective), Ypt1p, Ypt31p, and Ypt32p (in vitro); involved in vesicle mediated protein trafficking
YDL238C	IV	28985	30454	1.18153	1.12092	25.1701	15.491	1.62482	CDS	GUD1	Guanine deaminase, a catabolic enzyme of the guanine salvage pathway producing xanthine and ammonia from guanine; activity is low in exponentially-growing cultures but expression is increased in post-diauxic and stationary-phase cultures
YBL060W	II	107934	109997	0.934249	1.49859	52.3256	34.1493	1.53226	CDS	YEL1	Guanine nucleotide exchange factor specific for Arf3p; localized to the bud neck and tip; required for localization of Arf3p to the bud neck and tip
YEL069C	V	21537	23231	0.895077	0.497747	2.94985	1.91924	1.53699	CDS	HXT13	Hexose transporter, induced in the presence of non-fermentable carbon sources, induced by low levels of glucose, repressed by high levels of glucose
YBR132C	II	499646	501436	0.558784	1.0838	15.6337	7.87092	1.98626	CDS	AGP2	High affinity polyamine permease, preferentially uses spermidine over putrescine; expression is down-regulated by osmotic stress; plasma membrane carnitine transporter, also functions as a low-affinity amino acid permease
YIL147C	IX	69791	73453	1.1127	3.83031	64.9741	37.3002	1.74192	CDS	SLN1	Histidine kinase osmosensor that regulates a MAP kinase cascade; transmembrane protein with an intracellular kinase domain that signals to Ypd1p and Ssk1p, thereby forming a phosphorelay system similar to bacterial two-component regulators
YPL223C	XVI	128631	129137	0.840008	0.711733	31.5582	14.9716	2.10787	CDS	GRE1	Hydrophilin of unknown function; stress induced (osmotic, ionic, oxidative, heat shock and heavy metals); regulated by the HOG pathway
YPL258C	XVI	53498	55153	0.96093	1.45272	46.4976	24.8829	1.86866	CDS	THI21	Hydroxymethylpyrimidine phosphate kinase, involved in the last steps in thiamine biosynthesis; member of a gene family with THI20 and THI22; functionally redundant with Thi20p
YPR123C	XVI	786137	786571	#N/A	#N/A	2455.17	1625.31	1.51059	CDS	YPR123C	Hypothetical protein
YOR161C-C	XV	639122	639268	0.780949	0.256028	34.0136	14.7533	2.30548	CDS	YOR161C-C	Identified by gene-trapping, microarray-based expression analysis, and genome-wide homology searching
YPR159C-A	XVI	860310	860411	#N/A	#N/A	68.6274	21.2622	3.22768	CDS	YPR159C-A	Identified by gene-trapping, microarray-based expression analysis, and genome-wide homology searching
YOR394C-A	XV	1084200	1084367	0.799494	0	11.9048	0.140687	84.619	CDS	YOR394C-A	Identified by gene-trapping, microarray-based expression analysis, and genome-wide homology searching
YMR272W-B	XIII	811088	811195	0.86514	0.73217	18.5185	0.140687	131.63	CDS	YMR272W-B	Identified by gene-trapping, microarray-based expression analysis, and genome-wide homology searching
YEL008C-A	V	140726	140818	#N/A	#N/A	21.5054	0.140687	152.86	CDS	YEL008C-A	Identified by gene-trapping, microarray-based expression analysis, and genome-wide homology searching
YGR289C	VII	1073970	1075820	1.05642	0	35.6564	22.2615	1.60171	CDS	MAL11	Inducible high-affinity maltose transporter (alpha-glucoside transporter); encoded in the MAL1 complex locus; member of the 12 transmembrane domain superfamily of sugar transporters; broad substrate specificity that includes maltotriose
YML034W	XIII	209525	212155	1.09771	3.13553	45.61	28.8506	1.5809	CDS	SRC1	Inner nuclear membrane protein that functions in regulation of subtelomeric genes and is linked to TREX (transcription export) factors; SRC1 produces 2 splice variant proteins with different functions; possible role in chromatid segregation
YPL124W	XVI	316754	317515	0.740801	4.01409	48.5564	31.3073	1.55096	CDS	SPC29	Inner plaque spindle pole body (SPB) component, links the central plaque component Spc42p to the inner plaque component Spc110p; required for SPB duplication
YDR315C	IV	1092738	1093583	1.03987	0.716027	46.0993	19.2264	2.3977	CDS	IPK1	Inositol 1,3,4,5,6-pentakisphosphate 2-kinase, nuclear protein required for synthesis of 1,2,3,4,5,6-hexakisphosphate (phytate), which is integral to cell function; has 2 motifs conserved in other fungi; ipk1 gle1 double mutant is inviable
YBR040W	II	316968	317864	1.70954	1.36408	2.22965	1.20889	1.84439	CDS	FIG1	Integral membrane protein required for efficient mating; may participate in or regulate the low affinity Ca2+ influx system, which affects intracellular signaling and cell-cell fusion during mating
YIL162W	IX	37385	38983	0.818575	0.429229	147.592	74.5971	1.97852	CDS	SUC2	Invertase, sucrose hydrolyzing enzyme; a secreted, glycosylated form is regulated by glucose repression, and an intracellular, nonglycosylated enzyme is produced constitutively
YGR287C	VII	1067229	1068998	0.804018	1.13988	28.8136	13.4781	2.13781	CDS	YGR287C	Isomaltase (alpha-D-glucosidase); may interact with ribosomes, based on co-purification experiments; authentic, non-tagged protein detected in purified mitochondria in high-throughput studies
YJR119C	X	644298	646484	0.899804	1.26268	16.9182	7.43738	2.27474	CDS	JHD2	JmjC domain family histone demethylase specific for H3-K4 (lysine at position 4 of the histone H3 protein); removes methyl groups specifically added by Set1p methyltransferase
YMR198W	XIII	659744	661528	1.25234	0.65392	30.8123	18.2247	1.69069	CDS	CIK1	Kinesin-associated protein required for both karyogamy and mitotic spindle organization, interacts stably and specifically with Kar3p and may function to target this kinesin to a specific cellular role; has similarity to Vik1p
YGL216W	VII	84884	87301	1.65175	1.18677	37.6344	21.9744	1.71265	CDS	KIP3	Kinesin-related motor protein involved in mitotic spindle positioning
YFR046C	VI	243061	244146	0.995419	2.28169	44.1989	25.961	1.70251	CDS	CNN1	Kinetochore protein of unknown function; associated with the essential kinetochore proteins Nnf1p and Spc24p; phosphorylated by both Clb5-Cdk1 and, to a lesser extent, Clb2-Cdk1.
YNL172W	XIV	310638	315884	1.04029	1.6171	27.8254	18.1865	1.53	CDS	APC1	Largest subunit of the Anaphase-Promoting Complex/Cyclosome (APC/C), which is a ubiquitin-protein ligase required for degradation of anaphase inhibitors, including mitotic cyclins, during the metaphase/anaphase transition
YLR176C	XII	507799	510234	0.341512	3.56032	6.97865	3.56115	1.95966	CDS	RFX1	Major transcriptional repressor of DNA-damage-regulated genes, recruits repressors Tup1p and Cyc8p to their promoters; involved in DNA damage and replication checkpoint pathway; similar to a family of mammalian DNA binding RFX1-4 proteins
YGR292W	VII	1076606	1078360	1.1475	2.73903	11.9658	6.79662	1.76055	CDS	MAL12	Maltase (alpha-D-glucosidase), inducible protein involved in maltose catabolism; encoded in the MAL1 complex locus
YOR383C	XV	1060439	1061053	0.837675	1.18742	84.5529	54.6593	1.54691	CDS	FIT3	Mannoprotein that is incorporated into the cell wall via a glycosylphosphatidylinositol (GPI) anchor, involved in the retention of siderophore-iron in the cell wall
YDR534C	IV	1503305	1504891	0.946023	0.926868	13.8626	3.41642	4.05765	CDS	FIT1	Mannoprotein that is incorporated into the cell wall via a glycosylphosphatidylinositol (GPI) anchor, involved in the retention of siderophore-iron in the cell wall
YGL251C	VII	27921	31636	0.833047	0.771423	16.4155	10.5052	1.56261	CDS	HFM1	Meiosis specific DNA helicase involved in the conversion of double-stranded breaks to later recombination intermediates and in crossover control; catalyzes the unwinding of Holliday junctions; has ssDNA and dsDNA stimulated ATPase activity
YGL249W	VII	33098	35212	1.03292	0.843838	8.03782	3.07623	2.61288	CDS	ZIP2	Meiosis-specific protein involved in normal synaptonemal complex formation and pairing between homologous chromosomes during meiosis
YPL130W	XVI	304386	305057	1.87398	1.21435	11.9048	3.22729	3.68878	CDS	SPO19	Meiosis-specific protein of unknown function, involved in completion of nuclear divisions; identified as a weak high-copy suppressor of the spo1-1 ts mutation; putative GPI-dependent cell-wall protein
YER179W	V	548416	549512	1.25906	2.08003	15.4968	9.88487	1.56773	CDS	DMC1	Meiosis-specific protein required for repair of double-strand breaks and pairing between homologous chromosomes; homolog of Rad51p and the bacterial RecA protein
YOL104C	XV	116396	117454	1.4669	1.35475	35.8829	19.4552	1.84439	CDS	NDJ1	Meiosis-specific telomere protein, required for bouquet formation, effective homolog pairing, ordered cross-over distribution, sister chromatid cohesion at meiotic telomeres, chromosomal segregation and telomere-led rapid prophase movement
YDR191W	IV	842334	843446	0.999757	3.21127	96.1366	55.5338	1.73114	CDS	HST4	Member of the Sir2 family of NAD(+)-dependent protein deacetylases; involved along with Hst3p in silencing at telomeres, cell cycle progression, radiation resistance, genomic stability and short-chain fatty acid metabolism
YOR025W	XV	378219	379562	0.739367	1.74171	103.423	68.58	1.50806	CDS	HST3	Member of the Sir2 family of NAD(+)-dependent protein deacetylases; involved along with Hst4p in telomeric silencing, cell cycle progression, radiation resistance, genomic stability and short-chain fatty acid metabolism
YFL049W	VI	36803	38674	1.19101	1.37626	87.6068	55.0295	1.592	CDS	SWP82	Member of the SWI/SNF chromatin remodeling complex in which it plays an as yet unidentified role; has identifiable counterparts in closely related yeast species; abundantly expressed in many growth conditions; paralog of Npl6p
YBL013W	II	202059	203264	0.715452	0.566166	6.6335	0.899146	7.37755	CDS	FMT1	Methionyl-tRNA formyltransferase, catalyzes the formylation of initiator Met-tRNA in mitochondria; potential Cdc28p substrate
YER007W	V	164526	166082	1.45745	3.63726	33.3976	20.8935	1.59847	CDS	PAC2	Microtubule effector required for tubulin heterodimer formation, binds alpha-tubulin, required for normal microtubule function, null mutant exhibits cold-sensitive microtubules and sensitivity to benomyl
YCR092C	III	276761	279817	1.03281	2.171	26.4966	16.6717	1.58931	CDS	MSH3	Mismatch repair protein, forms dimers with Msh2p that mediate repair of insertion or deletion mutations and removal of nonhomologous DNA ends, contains a PCNA (Pol30p) binding motif required for genome stability
YOL095C	XV	139227	141347	1.08789	1.21289	10.8439	4.60129	2.35672	CDS	HMI1	Mitochondrial inner membrane localized ATP-dependent DNA helicase, required for the maintenance of the mitochondrial genome; not required for mitochondrial transcription; has homology to E. coli helicase uvrD
YPL060W	XVI	434520	435761	1.36763	1.59005	25.7649	13.9693	1.84439	CDS	LPE10	Mitochondrial inner membrane magnesium transporter, involved in maintenance of magnesium concentrations inside mitochondria; indirectly affects splicing of group II introns; functionally and structurally related to Mrs2p
YOR147W	XV	606608	608476	1.0394	2.40845	35.313	19.1462	1.84439	CDS	MDM32	Mitochondrial inner membrane protein with similarity to Mdm31p, required for normal mitochondrial morphology and inheritance; interacts genetically with MMM1, MDM10, MDM12, and MDM34
YJL003W	X	432638	432994	1.18947	1.81281	140.056	78.9738	1.77345	CDS	COX16	Mitochondrial inner membrane protein, required for assembly of cytochrome c oxidase
YER019W	V	192796	194229	0.627008	1.11159	317.294	202.658	1.56566	CDS	ISC1	Mitochondrial membrane localized inositol phosphosphingolipid phospholipase C, hydrolyzes complex sphingolipids to produce ceramide; activated by phosphatidylserine, cardiolipin, and phosphatidylglycerol; mediates Na+ and Li+ halotolerance
YBR238C	II	695102	697297	0.834358	1.29487	26.4117	16.789	1.57315	CDS	YBR238C	Mitochondrial membrane protein with similarity to Rmd9p; not required for respiratory growth but causes a synthetic respiratory defect in combination with rmd9 mutations; transcriptionally up-regulated by TOR; deletion increases life span
YOL009C	XV	309325	310140	1.12121	1.18859	113.971	67.7732	1.68165	CDS	MDM12	Mitochondrial outer membrane protein, required for transmission of mitochondria to daughter cells; component of the Mdm10-Mdm12-Mmm1 complex involved in import and assembly of outer membrane beta-barrel proteins
YGL104C	VII	308716	310176	0.979101	3.04226	108.145	60.1191	1.79885	CDS	VPS73	Mitochondrial protein; mutation affects vacuolar protein sorting; putative transporter; member of the sugar porter family
YJR095W	X	609769	610737	1.27262	0.530302	4.12797	2.23812	1.84439	CDS	SFC1	Mitochondrial succinate-fumarate transporter, transports succinate into and fumarate out of the mitochondrion; required for ethanol and acetate utilization
YKL073W	XI	296074	298719	0.816393	1.14807	201.058	129.911	1.54766	CDS	LHS1	Molecular chaperone of the endoplasmic reticulum lumen, involved in polypeptide translocation and folding; member of the Hsp70 family; localizes to the lumen of the ER; regulated by the unfolded protein response pathway
YLR136C	XII	415802	416659	0.521735	1.50528	19.8135	10.1107	1.95966	CDS	TIS11	mRNA-binding protein expressed during iron starvation; binds to a sequence element in the 3'-untranslated regions of specific mRNAs to mediate their degradation; involved in iron homeostasis
YBR296C	II	796792	798516	0.61787	1.15187	38.8406	21.3731	1.81726	CDS	PHO89	Na+/Pi cotransporter, active in early growth phase; similar to phosphate transporters of Neurospora crassa; transcription regulated by inorganic phosphate concentrations and Pho4p
YDL022W	IV	411822	412997	0.710259	0.700132	441.327	288.612	1.52913	CDS	GPD1	NAD-dependent glycerol-3-phosphate dehydrogenase, key enzyme of glycerol synthesis, essential for growth under osmotic stress; expression regulated by high-osmolarity glycerol response pathway; homolog of Gpd2p
YDR402C	IV	1272226	1273695	1.04992	2.40845	13.6054	5.16367	2.63484	CDS	DIT2	N-formyltyrosine oxidase, sporulation-specific microsomal enzyme involved in the production of N,N-bisformyl dityrosine required for spore wall maturation, homologous to cytochrome P-450s
YDR446W	IV	1353717	1354625	1.05589	3.07586	1.10011	0.140687	7.81958	CDS	ECM11	Non-essential protein apparently involved in meiosis, GFP fusion protein is present in discrete clusters in the nucleus throughout mitosis; may be involved in maintaining chromatin structure
YJR106W	X	624830	627007	1.094	1.56623	23.8751	15.4341	1.54691	CDS	ECM27	Non-essential protein of unknown function
YBR076W	II	390369	391388	1.33773	0.547222	18.6274	8.50487	2.19021	CDS	ECM8	Non-essential protein of unknown function
YAL034C	I	80711	81952	0.724275	1.42723	24.9597	16.5886	1.50463	CDS	FUN19	Non-essential protein of unknown function; expression induced in response to heat stress
YJL019W	X	402892	404940	0.770789	0.53289	29.2826	14.2889	2.04932	CDS	MPS3	Nuclear envelope protein required for SPB duplication and nuclear fusion; localizes to the SPB half bridge and at telomeres during meiosis; required with Ndj1p and Csm4p for meiotic bouquet formation and telomere-led rapid prophase movement
YHL048W	VIII	6400	7545	1.01008	1.64789	176.265	112.6	1.5654	CDS	COS8	Nuclear membrane protein, member of the DUP380 subfamily of conserved, often subtelomerically-encoded proteins; regulation suggests a potential role in the unfolded protein response
YPR030W	XVI	627877	631242	0.595825	1.34873	12.1806	4.51016	2.70071	CDS	CSR2	Nuclear protein proposed to regulate utilization of nonfermentable carbon sources and endocytosis of plasma membrane proteins; overproduction suppresses chs5 spa2 lethality at high temp; ubiquitinated by Rsp5p, deubiquitinated by Ubp2p
YMR251W	XIII	772914	774014	0.690587	0.191766	19.9818	12.8036	1.56064	CDS	GTO3	Omega class glutathione transferase; putative cytosolic localization
YHR189W	VIII	484028	484600	0.509869	0.658166	45.3752	22.7093	1.99809	CDS	PTH1	One of two (see also PTH2) mitochondrially-localized peptidyl-tRNA hydrolases; dispensable for respiratory growth on rich medium, but required for respiratory growth on minimal medium
YKL129C	XI	196348	200163	1.32964	1.35861	28.826	19.039	1.51405	CDS	MYO3	One of two type I myosins; localizes to actin cortical patches; deletion of MYO3 has little effect on growth, but myo3 myo5 double deletion causes severe defects in growth and actin cytoskeleton organization
YNL326C	XIV	27336	28346	0.900254	1.79614	171.118	107.257	1.5954	CDS	PFA3	Palmitoyltransferase for Vac8p, required for vacuolar membrane fusion; contains an Asp-His-His-Cys-cysteine rich (DHHC-CRD) domain; autoacylates; required for vacuolar integrity under stress conditions
YDR126W	IV	703231	704241	1.47825	1.13073	64.2928	41.8303	1.53699	CDS	SWF1	Palmitoyltransferase that acts on the SNAREs Snc1p, Syn8p, Tlg1p and likely on all SNAREs; member of a family of putative palmitoyltransferases containing an Asp-His-His-Cys-cysteine rich (DHHC-CRD) domain; may have a role in vacuole fusion
YFL020C	VI	99225	99593	0.723646	1.13339	13.5501	5.87735	2.30548	CDS	PAU5	Part of 23-member seripauperin multigene family encoded mainly in subtelomeric regions, active during alcoholic fermentation, regulated by anaerobiosis, negatively regulated by oxygen, repressed by heme
YAR020C	I	176854	177021	0.72157	1.8271	41.6667	25.8183	1.61384	CDS	PAU7	Part of 23-member seripauperin multigene family, active during alcoholic fermentation, regulated by anaerobiosis, inhibited by oxygen, repressed by heme
YGL145W	VII	230248	232353	1.40853	2.67606	38.4615	23.1703	1.65995	CDS	TIP20	Peripheral membrane protein required for fusion of COPI vesicles with the ER, prohibits back-fusion of COPII vesicles with the ER, may act as a sensor for vesicles at the ER membrane; interacts with Sec20p
YPL112C	XVI	337435	338619	1.24109	2.1074	180.591	118.96	1.51807	CDS	PEX25	Peripheral peroxisomal membrane peroxin required for the regulation of peroxisome size and maintenance, recruits GTPase Rho1p to peroxisomes, induced by oleate, interacts with homologous protein Pex27p
YOR193W	XV	710447	711577	2.43909	1.12896	70.7339	42.1859	1.67672	CDS	PEX27	Peripheral peroxisomal membrane protein involved in controlling peroxisome size and number, interacts with homologous protein Pex25p
YMR163C	XIII	584270	586387	1.64045	1.1831	27.3843	17.4073	1.57315	CDS	INP2	Peroxisome-specific receptor important for peroxisome inheritance; co-fractionates with peroxisome membranes and co-localizes with peroxisomes in vivo; physically interacts with the myosin V motor Myo2p; INP2 is not an essential gene
YIL117C	IX	140610	141566	1.18387	2.6942	254.963	165.432	1.5412	CDS	PRM5	Pheromone-regulated protein, predicted to have 1 transmembrane segment; induced during cell integrity signaling
YJL108C	X	217701	218852	1.09899	1.82459	110.243	72.4796	1.52102	CDS	PRM10	Pheromone-regulated protein, predicted to have 5 transmembrane segments; induced by treatment with 8-methoxypsoralen and UVA irradiation
YLR240W	XII	617535	620162	0.886879	1.25164	22.8311	12.7913	1.78489	CDS	VPS34	Phosphatidylinositol 3-kinase responsible for the synthesis of phosphatidylinositol 3-phosphate; forms membrane-associated signal transduction complex with Vps15p to regulate protein sorting; activated by the GTP-bound form of Gpa1p
YOR391C	XV	1078543	1079256	7.18007	3.61268	7.0028	4.55618	1.53699	CDS	HSP33	Possible chaperone and cysteine protease with similarity to E. coli Hsp31 and S. cerevisiae Hsp31p, Hsp32p, and Sno4p; member of the DJ-1/ThiJ/PfpI superfamily, which includes human DJ-1 involved in Parkinson's disease
YPL280W	XVI	11887	12600	0.762192	0.126761	5.60224	1.51873	3.68878	CDS	HSP32	Possible chaperone and cysteine protease with similarity to E. coli Hsp31 and S. cerevisiae Hsp31p, Hsp33p, and Sno4p; member of the DJ-1/ThiJ/PfpI superfamily, which includes human DJ-1 involved in Parkinson's disease
YOR221C	XV	756477	757559	0.860798	2.07395	88.6427	54.0683	1.63946	CDS	MCT1	Predicted malonyl-CoA%3AACP transferase, putative component of a type-II mitochondrial fatty acid synthase that produces intermediates for phospholipid remodeling
YGR122W	VII	733940	735148	0.962389	3.33478	57.072	36.7735	1.55199	CDS	YGR122W	Probable ortholog of A. nidulans PalC, which is involved in pH regulation and binds to the ESCRT-III complex; null mutant does not properly process Rim101p and has decreased resistance to rapamycin; GFP-fusion protein is cytoplasmic
YNL237W	XIV	205189	206568	1.07982	1.78772	40.5797	24.359	1.6659	CDS	YTP1	Probable type-III integral membrane protein of unknown function, has regions of similarity to mitochondrial electron transport proteins
YBR024W	II	289445	290350	0.809782	2.57213	90.5077	56.2532	1.60893	CDS	SCO2	Protein anchored to the mitochondrial inner membrane, similar to Sco1p and may have a redundant function with Sco1p in delivery of copper to cytochrome c oxidase; interacts with Cox2p
YLR185W	XII	522665	523290	0.829954	2.39437	7546.33	4604.24	1.63899	CDS	RPL37A	Protein component of the large (60S) ribosomal subunit, has similarity to Rpl37Bp and to rat L37 ribosomal protein
YOR035C	XV	397735	400104	0.965245	1.67117	26.1603	14.6413	1.78675	CDS	SHE4	Protein containing a UCS (UNC-45/CRO1/SHE4) domain, binds to myosin motor domains to regulate myosin function; involved in endocytosis, polarization of the actin cytoskeleton, and asymmetric mRNA localization
YLR013W	XII	171338	171763	0.731727	1.16538	2.34742	0.140687	16.6854	CDS	GAT3	Protein containing GATA family zinc finger motifs
YBR148W	II	537870	539699	1.19924	1.15405	6.55738	2.96276	2.21327	CDS	YSW1	Protein expressed specifically in spores
YOR237W	XV	781995	783299	0.704619	1.56695	11.4943	4.98561	2.30548	CDS	HES1	Protein implicated in the regulation of ergosterol biosynthesis; one of a seven member gene family with a common essential function and non-essential unique functions; similar to human oxysterol binding protein (OSBP)
YLR363C	XII	852494	853150	1.20425	0.963381	94.3683	54.4661	1.73261	CDS	NMD4	Protein interacting with Nam7p, may be involved in the nonsense-mediated mRNA decay pathway
YGR213C	VII	918517	919470	1.08359	1.44507	45.0734	29.5531	1.52517	CDS	RTA1	Protein involved in 7-aminocholesterol resistance; has seven potential membrane-spanning regions; expression is induced under both low-heme and low-oxygen conditions
YHL006C	VIII	98339	98791	0.734803	0.531736	145.695	90.9627	1.60171	CDS	SHU1	Protein involved in a Rad51p-, Rad54p-dependent pathway for homologous recombination repair, important for error-free repair of spontaneous and induced DNA lesions to protect the genome from mutation; associates with Shu2p, Psy3p, and Csm2p
YGR241C	VII	974880	976586	0.800993	1.6448	72.6421	42.5617	1.70675	CDS	YAP1802	Protein involved in clathrin cage assembly; binds Pan1p and clathrin; homologous to Yap1801p, member of the AP180 protein family
YLR329W	XII	786442	787333	1.57611	1.16028	15.6951	8.50963	1.84439	CDS	REC102	Protein involved in early stages of meiotic recombination; required for chromosome synapsis; forms a complex with Rec104p and Spo11p necessary during the initiation of recombination
YDR326C	IV	1120604	1124920	1.38706	1.33099	52.3512	33.9101	1.54382	CDS	YSP2	Protein involved in programmed cell death; mutant shows resistance to cell death induced by amiodarone or intracellular acidification
YDR439W	IV	1339668	1340711	1.80404	1.53731	37.3563	18.696	1.99809	CDS	LRS4	Protein involved in rDNA silencing; positively charged coiled-coil protein with limited similarity to myosin
YDR014W	IV	474043	475986	0.847871	1.654	11.3169	7.25145	1.56064	CDS	RAD61	Protein involved in sister chromatid cohesion; mutation confers radiation sensitivity; related to the human Wapl protein that dissociates cohesin from interphase chromatin
YJR156C	X	728568	729590	0.936016	0.798382	24.4379	15.8999	1.53699	CDS	THI11	Protein involved in synthesis of the thiamine precursor hydroxymethylpyrimidine (HMP); member of a subtelomeric gene family including THI5, THI11, THI12, and THI13
YML058W-A	XIII	158760	158966	1.70351	0.518376	96.6184	20.954	4.61097	CDS	HUG1	Protein involved in the Mec1p-mediated checkpoint pathway that responds to DNA damage or replication arrest, transcription is induced by DNA damage
YBR131W	II	497157	499271	0.999082	0.840158	21.7494	14.3557	1.51503	CDS	CCZ1	Protein involved in vacuolar assembly, essential for autophagy and the cytoplasm-to-vacuole pathway
YKL161C	XI	149391	150692	0.885117	1.26991	76.0369	49.1381	1.54741	CDS	YKL161C	Protein kinase implicated in the Slt2p mitogen-activated (MAP) kinase signaling pathway; associates with Rlm1p
YMR139W	XIII	546124	547236	0.695647	1.25981	79.0656	43.8425	1.8034	CDS	RIM11	Protein kinase required for signal transduction during entry into meiosis; promotes the formation of the Ime1p-Ume6p complex by phosphorylating Ime1p and Ume6p; shares similarity with mammalian glycogen synthase kinase 3-beta
YDL154W	IV	178335	181040	1.19447	2.70217	17.7384	11.2204	1.5809	CDS	MSH5	Protein of the MutS family, forms a dimer with Msh4p that facilitates crossovers between homologs during meiosis; msh5-Y823H mutation confers tolerance to DNA alkylating agents; homologs present in C. elegans and humans
YOR137C	XV	581814	583682	1.45683	2.3254	37.9882	23.7877	1.59697	CDS	SIA1	Protein of unassigned function involved in activation of the Pma1p plasma membrane H+-ATPase by glucose
YCL073C	III	6479	8326	1.74543	10.2359	4.329	1.17356	3.68878	CDS	YCL073C	Protein of unconfirmed function; displays a topology characteristic of the Major Facilitators Superfamily of membrane proteins; coding sequence 98%25 identical to that of YKR106W
YPR158W	XVI	843258	844016	1.37462	1.8913	115.942	74.2915	1.56064	CDS	YPR158W	Protein of unknown function involved in destabilization of %5BURE3%5D prions; similar in sequence to Btn2p
YLR054C	XII	248718	250979	1.14798	1.11862	8.84173	2.39693	3.68878	CDS	OSW2	Protein of unknown function proposed to be involved in the assembly of the spore wall
YMR040W	XIII	350380	350862	0.902733	1.83501	49.6894	20.2057	2.45918	CDS	YET2	Protein of unknown function that may interact with ribosomes, based on co-purification experiments; homolog of human BAP31 protein
YMR258C	XIII	782619	784280	2.0062	1.36007	91.4561	49.5861	1.84439	CDS	YMR258C	Protein of unknown function with similarity to F-box proteins; physically interacts with Skp1p; green fluorescent protein (GFP)-fusion protein localizes to the cytoplasm and nucleus; YMR258C is not an essential gene
YDL245C	IV	11657	13360	1.091	0	9.97653	6.36368	1.56773	CDS	HXT15	Protein of unknown function with similarity to hexose transporter family members, expression is induced by low levels of glucose and repressed by high levels of glucose
YJR158W	X	732434	734137	0.923152	0	6.4554	1.9091	3.38138	CDS	HXT16	Protein of unknown function with similarity to hexose transporter family members, expression is repressed by high levels of glucose
YMR118C	XIII	502143	502733	1.16676	0.540214	133.672	73.3923	1.82133	CDS	YMR118C	Protein of unknown function with similarity to succinate dehydrogenase cytochrome b subunit; YMR118C is not an essential gene
YER037W	V	225888	226853	1.49585	0	167.702	108.886	1.54016	CDS	PHM8	Protein of unknown function, expression is induced by low phosphate levels and by inactivation of Pho85p
YOL084W	XV	162356	165331	0.659851	0.779205	5.71237	2.18623	2.61288	CDS	PHM7	Protein of unknown function, expression is regulated by phosphate levels; green fluorescent protein (GFP)-fusion protein localizes to the cell periphery and vacuole
YER010C	V	172633	173337	0.998637	3.37183	346.099	221.488	1.56261	CDS	YER010C	Protein of unknown function, forms a ring-shaped homotrimer; has similarity to members of the prokaryotic rraA family; possibly involved in a phosphotransfer reaction
YER158C	V	488852	490573	0.85477	0.681179	51.1034	28.9669	1.7642	CDS	YER158C	Protein of unknown function, has similarity to Afr1p; potentially phosphorylated by Cdc28p
YMR063W	XIII	397076	397795	0.718884	0.859354	44.4444	25.6032	1.73589	CDS	RIM9	Protein of unknown function, involved in the proteolytic activation of Rim101p in response to alkaline pH; has similarity to A. nidulans PalI; putative membrane protein
YNR075W	XIV	779916	781040	0.884033	0.953843	70.2222	30.8443	2.27667	CDS	COS10	Protein of unknown function, member of the DUP380 subfamily of conserved, often subtelomerically-encoded proteins
YJR108W	X	628706	629077	1.1285	1.43048	21.5054	0.140687	152.86	CDS	ABM1	Protein of unknown function, required for normal microtubule organization
YDR125C	IV	701394	702755	1.34421	1.51388	17.6211	6.36928	2.76658	CDS	ECM18	Protein of unknown function, similar to Rlp24p
YDL169C	IV	158065	158736	0.81878	1.88488	29.7619	14.5228	2.04932	CDS	UGX2	Protein of unknown function, transcript accumulates in response to any combination of stress conditions
YBR250W	II	719028	720599	1.28573	1.24519	8.90585	0.689803	12.9107	CDS	SPO23	Protein of unknown function; associates with meiosis-specific protein Spo1p
YNL130C-A	XIV	381247	381393	1.24552	1.2256	61.2245	14.7533	4.14987	CDS	YNL130C-A	Protein of unknown function; dgr1 null mutant is resistant to 2-deoxy-D-glucose
YJR120W	X	647120	647470	1.01807	2.00087	34.188	21.6256	1.5809	CDS	YJR120W	Protein of unknown function; essential for growth under anaerobic conditions; mutation causes decreased expression of ATP2, impaired respiration, defective sterol uptake, and altered levels/localization of ABC transporters Aus1p and Pdr11p
YGR131W	VII	754731	755255	0.767987	1.91693	74.2857	43.3748	1.71265	CDS	YGR131W	Protein of unknown function; expression induced in response to ketoconazole; promoter region contains a sterol regulatory element motif, which has been identified as a Upc2p-binding site
YFL061W	VI	9545	10222	0.48514	0	17.6991	9.5962	1.84439	CDS	DDI2	Protein of unknown function; expression is induced over 100-fold by DNA damage; induction decreased in rad6 and rad18 mutants
YDL146W	IV	192751	194226	1.41247	2.03668	31.8428	17.632	1.80596	CDS	LDB17	Protein of unknown function; GFP-fusion protein localizes to the cell periphery, cytoplasm, bud, and bud neck; null mutant shows a reduced affinity for the alcian blue dye suggesting a decreased net negative charge of the cell surface
YLR187W	XII	524867	527947	0.99662	1.11436	9.08796	3.51954	2.58214	CDS	SKG3	Protein of unknown function; green fluorescent protein (GFP)-fusion protein localizes to the cell periphery, cytoplasm, bud, and bud neck; potential Cdc28p substrate; similar to Caf120p and Skg4p
YGL258W	VII	11110	11730	0.661322	0.547376	27.3752	13.9693	1.95966	CDS	VEL1	Protein of unknown function; highly induced in zinc-depleted conditions and has increased expression in NAP1 deletion mutants
YMR140W	XIII	547713	549182	1.02297	1.09249	29.932	19.917	1.50283	CDS	SIP5	Protein of unknown function; interacts with both the Reg1p/Glc7p phosphatase and the Snf1p kinase
YDL089W	IV	296820	298274	0.943195	2.17233	37.1134	24.594	1.50904	CDS	YDL089W	Protein of unknown function; interacts with Csm1p, Lrs4p; required for rDNA repeat stability; null mutant causes increase in unequal sister-chromatid exchange; GFP-fusion protein localizes to the nuclear periphery, possible Cdc28p substrate
YPL033C	XVI	487360	488205	0.837675	2.1074	2.36407	0.140687	16.8038	CDS	YPL033C	Protein of unknown function; involved in regulation of dNTP production; null mutant suppresses the lethality of lcd1 and rad53 mutations; expression is induced by Kar4p
YJR118C	X	643484	644095	1.42546	2.25472	254.902	159.466	1.59847	CDS	ILM1	Protein of unknown function; may be involved in mitochondrial DNA maintenance; required for slowed DNA synthesis-induced filamentous growth
YAL064W	I	21526	21852	1.01567	0	9.17431	0.140687	65.211	CDS	YAL064W	Protein of unknown function; may interact with ribosomes, based on co-purification experiments
YNL208W	XIV	254419	255018	0.657614	0.966603	2286.67	1095.21	2.08787	CDS	YNL208W	Protein of unknown function; may interact with ribosomes, based on co-purification experiments; authentic, non-tagged protein is detected in purified mitochondria in high-throughput studies; potential orthologs found in other fungi
YNL254C	XIV	168044	169249	1.22761	0.897267	52.2388	34.1676	1.5289	CDS	YNL254C	Protein of unknown function; null mutation suppresses cdc13-1 temperature sensitivity; (GFP)-fusion protein localizes to both the cytoplasm and the nucleus
YPL200W	XVI	171483	171953	0.953216	3.05071	4.24628	0.140687	30.1826	CDS	CSM4	Protein required for accurate chromosome segregation during meiosis; involved in meiotic telomere clustering (bouquet formation) and telomere-led rapid prophase movements
YGL093W	VII	334889	337642	0.493287	0.753951	41.3943	27.5621	1.50186	CDS	SPC105	Protein required for accurate chromosome segregation, localizes to the nuclear side of the spindle pole body; forms a complex with Ydr532cp
YLL018C-A	XII	108675	108971	0.648327	0.292712	191.919	109.532	1.75217	CDS	COX19	Protein required for cytochrome c oxidase assembly, located in the cytosol and mitochondrial intermembrane space; putative copper metallochaperone that delivers copper to cytochrome c oxidase
YBL080C	II	73067	74692	0.918777	1.661	51.0455	33.3447	1.53084	CDS	PET112	Protein required for mitochondrial translation; mutation is functionally complemented by a Bacillus subtilis ortholog
YMR065W	XIII	399701	401215	1.25651	0.857805	32.3432	21.4727	1.50625	CDS	KAR5	Protein required for nuclear membrane fusion during karyogamy, localizes to the membrane with a soluble portion in the endoplasmic reticulum lumen, may form a complex with Jem1p and Kar2p; expression of the gene is regulated by pheromone
YGL183C	VII	156549	157291	0.97649	0.26016	6.72947	1.45945	4.61097	CDS	MND1	Protein required for recombination and meiotic nuclear division; forms a complex with Hop2p, which is involved in chromosome pairing and repair of meiotic double-strand breaks
YDL239C	IV	26403	28775	0.618749	2.25793	10.9566	6.39747	1.71265	CDS	ADY3	Protein required for spore wall formation, thought to mediate assembly of a Don1p-containing structure at the leading edge of the prospore membrane via interaction with spindle pole body components; potentially phosphorylated by Cdc28p
YAL020C	I	113615	114616	0.359208	0.600388	244.511	152.591	1.60239	CDS	ATS1	Protein required, with Elongator complex, Kti11p, and Kti12p, for modification of wobble nucleosides in tRNA; has a potential role in regulatory interactions between microtubules and the cell cycle
YGR249W	VII	988054	989424	1.04201	0.842301	9.48213	4.7456	1.99809	CDS	MGA1	Protein similar to heat shock transcription factor; multicopy suppressor of pseudohyphal growth defects of ammonium permease mutants
YKL032C	XI	379708	381501	0.449977	1.88488	74.6934	49.5643	1.507	CDS	IXR1	Protein that binds DNA containing intrastrand cross-links formed by cisplatin, contains two HMG (high mobility group box) domains, which confer the ability to bend cisplatin-modified DNA; mediates aerobic transcriptional repression of COX5b
YPL253C	XVI	71063	73006	1.29574	2.78874	27.2634	16.1763	1.68539	CDS	VIK1	Protein that forms a complex with Kar3p at the spindle pole body, possible regulator of Kar3p function in microtubule-mediated processes; required for sister chromatid cohesion; has similarity to Cik1p
YJL116C	X	193859	194872	0.946954	1.13988	114.398	68.4415	1.67148	CDS	NCA3	Protein that functions with Nca2p to regulate mitochondrial expression of subunits 6 (Atp6p) and 8 (Atp8p ) of the Fo-F1 ATP synthase; member of the SUN family
YDR183W	IV	829582	830274	1.28095	0.963381	82.2511	42.2482	1.94685	CDS	PLP1	Protein that interacts with CCT (chaperonin containing TCP-1) complex and has a role in actin and tubulin folding; has weak similarity to phosducins, which are G-protein regulators
YPL201C	XVI	169769	171154	0.969979	1.36479	11.544	4.69424	2.45918	CDS	YIG1	Protein that interacts with glycerol 3-phosphatase and plays a role in anaerobic glycerol production; localizes to the nucleus and cytosol
YBR107C	II	453787	454524	0.909304	1.56062	136.856	82.2829	1.66324	CDS	IML3	Protein with a role in kinetochore function, localizes to the outer kinetochore in a Ctf19p-dependent manner, interacts with Chl4p and Ctf19p
YNL218W	XIV	238239	240002	0.990355	0.522589	56.6893	32.5803	1.73999	CDS	MGS1	Protein with DNA-dependent ATPase and ssDNA annealing activities involved in maintenance of genome; interacts functionally with DNA polymerase delta; homolog of human Werner helicase interacting protein (WHIP)
YBL106C	II	10847	13879	1.15874	1.56041	28.0251	17.1612	1.63305	CDS	SRO77	Protein with roles in exocytosis and cation homeostasis; functions in docking and fusion of post-Golgi vesicles with plasma membrane; homolog of Sro7p and Drosophila lethal giant larvae tumor suppressor; interacts with SNARE protein Sec9p
YKL221W	XI	6108	7529	1.05589	2.23393	7.73558	3.81284	2.02883	CDS	MCH2	Protein with similarity to mammalian monocarboxylate permeases, which are involved in transport of monocarboxylic acids across the plasma membrane; mutant is not deficient in monocarboxylate transport
YIL048W	IX	261436	264891	1.81818	1.53008	66.2616	42.0445	1.57599	CDS	NEO1	Putative aminophospholipid translocase (flippase) involved in endocytosis and vacuolar biogenesis; localizes to endosomes and the Golgi aparatus
YFL054C	VI	20847	22787	1.06371	0.734005	45.8527	22.3466	2.05188	CDS	YFL054C	Putative channel-like protein; similar to Fps1p; mediates passive diffusion of glycerol in the presence of ethanol
YKL132C	XI	193573	194865	0.880275	0.839074	27.8422	18.4502	1.50904	CDS	RMA1	Putative dihydrofolate synthetase; has similarity to Fol3p and to E. coli folylpolyglutamate synthetase/dihydrofolate synthetase; the authentic, non-tagged protein is detected in highly purified mitochondria in high-throughput studies
YAL053W	I	45900	48251	0.84407	1.0379	455.782	268.326	1.69861	CDS	FLC2	Putative FAD transporter; required for uptake of FAD into endoplasmic reticulum; involved in cell wall maintenance
YIR039C	IX	430494	432107	0.872479	0.494819	22.9244	13.4371	1.70606	CDS	YPS6	Putative GPI-anchored aspartic protease
YDL240W	IV	22823	25876	1.00134	1.42318	22.5933	12.7824	1.76754	CDS	LRG1	Putative GTPase-activating protein (GAP) involved in the Pkc1p-mediated signaling pathway that controls cell wall integrity; appears to specifically regulate 1,3-beta-glucan synthesis
YJL219W	X	19497	21200	0.783959	0.906712	21.1268	10.8183	1.95288	CDS	HXT9	Putative hexose transporter that is nearly identical to Hxt11p, has similarity to major facilitator superfamily (MFS) transporters, expression of HXT9 is regulated by transcription factors Pdr1p and Pdr3p
YDL109C	IV	265258	267201	0.863992	0.573293	15.9465	6.69365	2.38233	CDS	YDL109C	Putative lipase; involved in lipid metabolism; YDL109C is not an essential gene
YDR182W	IV	827579	829054	0.85657	1.08135	100.949	63.9162	1.57939	CDS	CDC1	Putative lipid phosphatase of the endoplasmic reticulum; shows Mn2+ dependence and may affect Ca2+ signaling; mutants display actin and general growth defects and pleiotropic defects in cell cycle progression and organelle distribution
YPR196W	XVI	931372	932784	0.924243	0.707069	19.1083	10.7439	1.77852	CDS	YPR196W	Putative maltose activator
YPR071W	XVI	688169	688804	1.25405	0	67.6101	44.3296	1.52517	CDS	YPR071W	Putative membrane protein; YPR071W is not an essential gene
YNR066C	XIV	753725	755035	1.68688	1.661	12.9672	7.44419	1.74192	CDS	YNR066C	Putative membrane-localized protein of unknown function
YPL224C	XVI	126738	128087	0.716545	1.66923	128.148	85.1432	1.50509	CDS	MMT2	Putative metal transporter involved in mitochondrial iron accumulation; closely related to Mmt1p
YBR028C	II	294425	296002	1.39989	1.53265	99.493	65.9693	1.50817	CDS	YBR028C	Putative protein kinase, possible substrate of cAMP-dependent protein kinase (PKA)
YOL073C	XV	193832	194800	0.748964	0.970072	146.543	96.2393	1.52269	CDS	YOL073C	Putative protein of unknown function
YNL018C	XIV	599937	601775	1.26577	0.741063	8.15661	5.30687	1.53699	CDS	YNL018C	Putative protein of unknown function
YIL014C-A	IX	325210	325524	2.33907	3.74648	142.857	92.946	1.53699	CDS	YIL014C-A	Putative protein of unknown function
YGR121W-A	VII	733417	733632	0.639741	0.844879	32.4074	20.0809	1.61384	CDS	YGR121W-A	Putative protein of unknown function
YLR049C	XII	243887	245173	1.07457	1.49859	90.1321	55.6088	1.62083	CDS	YLR049C	Putative protein of unknown function
YKR005C	XI	448164	449810	0.789624	1.2351	21.8579	13.1678	1.65995	CDS	YKR005C	Putative protein of unknown function
YDR119W-A	IV	691011	691211	1.04861	1.85266	343.284	205.005	1.67451	CDS	YDR119W-A	Putative protein of unknown function
YBR201C-A	II	624489	624692	0.938231	1.03219	161.765	90.3642	1.79014	CDS	YBR201C-A	Putative protein of unknown function
YLL064C	XII	13083	13445	1.04504	0	5.50964	2.98725	1.84439	CDS	PAU18	Putative protein of unknown function
YMR325W	XIII	922639	923013	0.523951	3.21127	5.33333	2.89166	1.84439	CDS	PAU19	Putative protein of unknown function
YOR394W	XV	1082716	1083210	0.768624	0	4.0404	2.19065	1.84439	CDS	PAU21	Putative protein of unknown function
YGR016W	VII	522265	522837	0.897509	2.8067	33.1588	17.032	1.94685	CDS	YGR016W	Putative protein of unknown function
YCR100C	III	301268	302218	#N/A	#N/A	45.2156	22.8048	1.98272	CDS	YCR100C	Putative protein of unknown function
YCL068C	III	11503	12285	0.764741	1.20423	17.88	8.30935	2.15179	CDS	YCL068C	Putative protein of unknown function
YMR182W-A	XIII	625810	625896	1.32675	0.741718	80.4598	37.3921	2.15179	CDS	YMR182W-A	Putative protein of unknown function
YGR066C	VII	620925	621803	0.989629	0.970571	17.0648	7.40185	2.30548	CDS	YGR066C	Putative protein of unknown function
YLR031W	XII	204226	204786	1.17753	0.437901	16.0428	5.79877	2.76658	CDS	YLR031W	Putative protein of unknown function
YFR012W	VI	167881	168489	3.80583	1.28596	4.92611	1.78058	2.76658	CDS	YFR012W	Putative protein of unknown function
YAR064W	I	220189	220488	0.598339	1.49012	20	7.22914	2.76658	CDS	YAR064W	Putative protein of unknown function
YPL282C	XVI	7933	8427	0.854467	0	6.06061	2.19065	2.76658	CDS	PAU22	Putative protein of unknown function
YML003W	XIII	263483	264355	1.03751	2.01146	8.01833	2.48424	3.22768	CDS	YML003W	Putative protein of unknown function
YCL048W-A	III	41488	41727	0.971561	1.42859	16.6667	4.51821	3.68878	CDS	YCL048W-A	Putative protein of unknown function
YKL065W-A	XI	315598	315819	0.74221	2.63567	22.5225	4.88455	4.61097	CDS	YKL065W-A	Putative protein of unknown function
YDR340W	IV	1150875	1151177	#N/A	#N/A	19.802	3.57878	5.53316	CDS	YDR340W	Putative protein of unknown function
YDR374C	IV	1223466	1224386	1.42431	2.75252	2.17155	0.140687	15.4354	CDS	YDR374C	Putative protein of unknown function
YMR001C-A	XIII	271347	271577	0.898896	1.4797	4.329	0.140687	30.7706	CDS	YMR001C-A	Putative protein of unknown function
YLR307C-A	XII	746850	747113	1.49691	2.15493	7.57576	0.140687	53.8485	CDS	YLR307C-A	Putative protein of unknown function
YJL027C	X	391828	392244	0.78064	0.267341	9.59233	0.140687	68.1822	CDS	YJL027C	Putative protein of unknown function
YNL277W-A	XIV	116679	116867	0.889992	0.631312	15.873	0.140687	112.825	CDS	YNL277W-A	Putative protein of unknown function
YMR105W-A	XIII	478063	478257	0.75809	0.741063	20.5128	0.140687	145.805	CDS	YMR105W-A	Putative protein of unknown function
YLR036C	XII	221522	222133	1.39518	2.49317	99.6732	65.5584	1.52037	CDS	YLR036C	Putative protein of unknown function predicted to have transmembrane domains; interacts with HSP90 by yeast two-hybrid analysis; YLR036C is not an essential protein
YLR462W	XII	1065954	1066562	1.06459	0	9.85222	5.34173	1.84439	CDS	YLR462W	Putative protein of unknown function with similarity to helicases; YLR462W is within the telomere on the right arm of chromosome XII
YOL114C	XV	103317	103925	0.708434	0.560105	19.7044	10.6835	1.84439	CDS	YOL114C	Putative protein of unknown function with similarity to human ICT1 and prokaryotic factors that may function in translation termination; YOL114C is not an essential gene
YMR018W	XIII	310207	311751	0.58899	1.31563	4.53074	2.80743	1.61384	CDS	YMR018W	Putative protein of unknown function with similarity to human PEX5Rp (peroxin protein 5 related protein); transcription increases during colony development similar to genes involved in peroxisome biogenesis; YMR018W is not an essential gene
YLL054C	XII	32894	35203	0.777111	1.35688	19.9134	10.7968	1.84439	CDS	YLL054C	Putative protein of unknown function with similarity to Pip2p, an oleate-specific transcriptional activator of peroxisome proliferation; YLL054C is not an essential gene
YML037C	XIII	204386	205408	0.718007	1.1311	17.5953	9.53992	1.84439	CDS	YML037C	Putative protein of unknown function with some characteristics of a transcriptional activator; may be a target of Dbf2p-Mob1p kinase; GFP-fusion protein co-localizes with clathrin-coated vesicles; YML037C is not an essential gene
YDR319C	IV	1105000	1105824	2.07725	2.00704	145.455	77.5489	1.87565	CDS	YDR319C	Putative protein of unknown function, identified as an ortholog of the highly conserved FIT family of proteins involved in triglyceride droplet biosynthesis; interacts with Sst2p and Hsp82p in high-throughput two-hybrid screens
YGL007C-A	VII	482946	483032	0.691002	2.19546	11.4943	0.140687	81.7011	CDS	YGL007C-A	Putative protein of unknown function, identified by gene-trapping, microarray-based expression analysis, and genome-wide homology searching; haploid deletion strain exhibits a slow-growth phenotype
YOR008C-A	XV	342858	343082	1.03488	1.04366	8.88889	4.81942	1.84439	CDS	YOR008C-A	Putative protein of unknown function, includes a potential transmembrane domain; deletion results in slightly lengthened telomeres
YOR378W	XV	1049509	1051056	0.601505	1.53668	38.1137	18.9134	2.01516	CDS	YOR378W	Putative protein of unknown function; belongs to the DHA2 family of drug%3AH+ antiporters; YOR378W is not an essential gene
YDR114C	IV	681921	682223	#N/A	#N/A	108.911	64.418	1.69069	CDS	YDR114C	Putative protein of unknown function; deletion mutant exhibits poor growth at elevated pH and calcium
YCL042W	III	50584	50943	#N/A	#N/A	191.667	126.51	1.51503	CDS	YCL042W	Putative protein of unknown function; epitope-tagged protein localizes to the cytoplasm
YEL023C	V	108504	110552	2.29466	1.41296	21.4739	13.2305	1.62306	CDS	YEL023C	Putative protein of unknown function; expression is increased greatly during sporulation; YEL023C is not an essential gene
YHL046C	VIII	11921	12283	0.823521	2.04195	16.5289	5.97449	2.76658	CDS	PAU13	Putative protein of unknown function; expression is induced after ethanol shock; YHL046C is not an essential gene
YJL107C	X	218849	220012	0.706459	0.68813	54.1237	34.4688	1.57022	CDS	YJL107C	Putative protein of unknown function; expression is induced by activation of the HOG1 mitogen-activated signaling pathway and this induction is Hog1p/Pbs2p dependent; YJL107C and adjacent ORF, YJL108C are merged in related fungi
YGR126W	VII	745840	746532	1.41158	0.759422	14.43	1.56475	9.22194	CDS	YGR126W	Putative protein of unknown function; green fluorescent protein (GFP)-fusion protein localizes to both the cytoplasm and the nucleus and is induced in response to the DNA-damaging agent MMS
YHL018W	VIII	69705	70067	0.869994	0.951301	35.8127	14.9362	2.3977	CDS	YHL018W	Putative protein of unknown function; green fluorescent protein (GFP)-fusion protein localizes to mitochondria and is induced in response to the DNA-damaging agent MMS
YNL211C	XIV	250056	250316	1.60496	0.731682	80.4598	45.7014	1.76055	CDS	YNL211C	Putative protein of unknown function; green fluorescent protein (GFP)-fusion protein localizes to mitochondria; YNL211C is not an essential gene
YJR154W	X	725778	726818	1.22992	1.00908	17.2911	11.4583	1.50904	CDS	YJR154W	Putative protein of unknown function; green fluorescent protein (GFP)-fusion protein localizes to the cytoplasm
YKL071W	XI	304758	305528	1.09452	1.52259	76.524	36.5676	2.09267	CDS	YKL071W	Putative protein of unknown function; green fluorescent protein (GFP)-fusion protein localizes to the cytoplasm
YFR017C	VI	182262	182849	0.592295	0.828385	35.7143	18.4417	1.93661	CDS	YFR017C	Putative protein of unknown function; green fluorescent protein (GFP)-fusion protein localizes to the cytoplasm and is induced in response to the DNA-damaging agent MMS; YFR017C is not an essential gene
YBR239C	II	698349	699938	0.468034	1.17965	42.7673	25.2338	1.69484	CDS	YBR239C	Putative protein of unknown function; green fluorescent protein (GFP)-fusion protein localizes to the cytoplasm and nucleus; plays a role in restricting Ty1 transposition
YMR253C	XIII	775945	777189	0.776901	0.523103	50.6024	26.1294	1.93661	CDS	YMR253C	Putative protein of unknown function; green fluorescent protein (GFP)-fusion protein localizes to the cytoplasm in a punctate pattern; YMR253C is not an essential gene
YLR063W	XII	264158	265255	2.21573	1.27039	51.9126	30.6152	1.69565	CDS	YLR063W	Putative protein of unknown function; green fluorescent protein (GFP)-fusion protein localizes to the cytoplasm; YLR063W is not an essential gene
YLR211C	XII	563794	564533	1.29781	2.28681	27.027	13.1883	2.04932	CDS	YLR211C	Putative protein of unknown function; green fluorescent protein (GFP)-fusion protein localizes to the cytoplasm; YLR211C is not an essential gene; ORF contains an intron
YPL229W	XVI	117067	117687	0.949431	0.605719	77.2947	47.1465	1.63946	CDS	YPL229W	Putative protein of unknown function; green fluorescent protein (GFP)-fusion protein localizes to the cytoplasm; YPL229W is not an essential gene
YNL146W	XIV	351717	352019	1.26994	1.46061	23.1023	14.3151	1.61384	CDS	YNL146W	Putative protein of unknown function; green fluorescent protein (GFP)-fusion protein localizes to the endoplasmic reticulum; YNL146W is not an essential gene
YLR408C	XII	933883	934251	1.41932	1.22914	62.3306	35.2641	1.76754	CDS	YLR408C	Putative protein of unknown function; green fluorescent protein (GFP)-fusion protein localizes to the endosome; YLR408C is not an essential gene
YBR096W	II	436015	436707	0.990355	1.93466	525.253	330.162	1.59089	CDS	YBR096W	Putative protein of unknown function; green fluorescent protein (GFP)-fusion protein localizes to the ER
YMR160W	XIII	575065	577515	0.526594	0.939468	18.3599	11.5029	1.5961	CDS	YMR160W	Putative protein of unknown function; green fluorescent protein (GFP)-fusion protein localizes to the membrane of the vacuole; mutant has enhanced sensitivity to overexpression of mutant huntingtin; YMR160W is not an essential gene
YKL162C	XI	147635	148843	1.14529	1.12021	13.2341	6.27841	2.10787	CDS	YKL162C	Putative protein of unknown function; green fluorescent protein (GFP)-fusion protein localizes to the mitochondrion
YDL211C	IV	79295	80413	1.07701	2.79691	50.0447	31.9788	1.56494	CDS	YDL211C	Putative protein of unknown function; green fluorescent protein (GFP)-fusion protein localizes to the vacuole
YHR202W	VIII	502388	504196	1.00604	4.29006	29.8507	17.9829	1.65995	CDS	YHR202W	Putative protein of unknown function; green fluorescent protein (GFP)-fusion protein localizes to the vacuole, while HA-tagged protein is found in the soluble fraction, suggesting cytoplasmic localization
YNL058C	XIV	515764	516714	1.00918	2.10099	248.16	127.707	1.94319	CDS	YNL058C	Putative protein of unknown function; green fluorescent protein (GFP)-fusion protein localizes to the vacuole; YNL058C is not an essential gene
YKL133C	XI	191678	193069	1.38563	1.04715	24.4253	14.022	1.74192	CDS	YKL133C	Putative protein of unknown function; has similarity to Mgr3p, but unlike MGR3, is not required for growth of cells lacking the mitochondrial genome (null mutation does not confer a petite-negative phenotype)
YAL063C-A	I	22397	22687	0.880138	0	10.3093	3.72636	2.76658	CDS	YAL063C-A	Putative protein of unknown function; identified by expression profiling and mass spectrometry
YOL155W-A	XV	27083	27217	0.781165	0	51.8519	16.0648	3.22768	CDS	YOL155W-A	Putative protein of unknown function; identified by expression profiling and mass spectrometry
YIL046W-A	IX	268308	268472	0.592812	0.517153	12.1212	0.140687	86.1576	CDS	YIL046W-A	Putative protein of unknown function; identified by expression profiling and mass spectrometry
YBR221W-A	II	666533	666637	1.0295	1.33099	19.0476	0.140687	135.39	CDS	YBR221W-A	Putative protein of unknown function; identified by expression profiling and mass spectrometry
YPR108W-A	XVI	744173	744385	#N/A	#N/A	23.4742	15.2728	1.53699	CDS	YPR108W-A	Putative protein of unknown function; identified by fungal homology and RT-PCR
YOR376W-A	XV	1045194	1045349	1.22495	2.01053	12.8205	6.95109	1.84439	CDS	YOR376W-A	Putative protein of unknown function; identified by fungal homology and RT-PCR
YHR175W-A	VIII	453558	453707	1.4932	1.30269	46.6667	21.6874	2.15179	CDS	YHR175W-A	Putative protein of unknown function; identified by fungal homology and RT-PCR
YFL041W-A	VI	48734	48925	0.809444	0.963381	62.5	16.9433	3.68878	CDS	YFL041W-A	Putative protein of unknown function; identified by fungal homology and RT-PCR
YBR200W-A	II	622978	623142	1.48388	1.05792	6.06061	0.140687	43.0788	CDS	YBR200W-A	Putative protein of unknown function; identified by fungal homology and RT-PCR
YER078W-A	V	318642	318806	1.03808	1.51388	6.06061	0.140687	43.0788	CDS	YER078W-A	Putative protein of unknown function; identified by fungal homology and RT-PCR
YOR381W-A	XV	1058421	1058588	1.61291	1.59676	11.9048	0.140687	84.619	CDS	YOR381W-A	Putative protein of unknown function; identified by fungal homology and RT-PCR
YBR196C-A	II	614019	614168	0.776652	0.969847	13.3333	0.140687	94.7733	CDS	YBR196C-A	Putative protein of unknown function; identified by fungal homology and RT-PCR
YBR182C-A	II	595356	595550	0.739125	0.799118	10.2564	5.56088	1.84439	CDS	YBR182C-A	Putative protein of unknown function; identified by gene-trapping, microarray-based expression analysis, and genome-wide homology searching
YHR213W-B	VIII	540800	541099	1.17149	2.29898	16.6667	3.61457	4.61097	CDS	YHR213W-B	Putative protein of unknown function; identified by gene-trapping, microarray-based expression analysis, and genome-wide homology searching
YGR204C-A	VII	909066	909179	2.18129	0.731363	8.77193	0.140687	62.3509	CDS	YGR204C-A	Putative protein of unknown function; identified by gene-trapping, microarray-based expression analysis, and genome-wide homology searching
YHR213W-A	VIII	540549	540782	0.672407	0	21.3675	0.140687	151.88	CDS	YHR213W-A	Putative protein of unknown function; identified by gene-trapping, microarray-based expression analysis, and genome-wide homology searching
YLR464W	XII	1066570	1067499	0.473411	0	26.8817	15.1579	1.77345	CDS	YLR464W	Putative protein of unknown function; intron is predicted but not detected experimentally; YLR464W overlaps the verified gene YRF1-4/YLR466W and two dubious ORFs YLR463C and YLR465C
YCR101C	III	302479	303027	1.06499	0.555797	7.28597	1.97517	3.68878	CDS	YCR101C	Putative protein of unknown function; localizes to the membrane fraction; YCR101C is not an essential gene
YEL073C	V	7230	7553	0.932098	1.36812	49.3827	30.1214	1.63946	CDS	YEL073C	Putative protein of unknown function; located adjacent to ARS503 and the telomere on the left arm of chromosome V; regulated by inositol/choline
YER121W	V	402371	402715	0.520423	2.27465	34.7826	12.5724	2.76658	CDS	YER121W	Putative protein of unknown function; may be involved in phosphatase regulation and/or generation of precursor metabolites and energy
YOL162W	XV	10118	10765	1.19668	0	26.2346	13.3873	1.95966	CDS	YOL162W	Putative protein of unknown function; member of the Dal5p subfamily of the major facilitator family
YJL160C	X	117958	118821	0.787875	1.08309	15.0463	8.78541	1.71265	CDS	YJL160C	Putative protein of unknown function; member of the PIR (proteins with internal repeats) family of cell wall proteins; non-essential gene that is required for sporulation; mRNA is weakly cell cycle regulated, peaking in mitosis
YLR125W	XII	393485	393895	0.836991	1.77767	51.0949	18.4686	2.76658	CDS	YLR125W	Putative protein of unknown function; mutant has decreased Ty3 transposition; YLR125W is not an essential gene
YGL230C	VII	63772	64215	1.64616	1.19128	9.00901	2.44228	3.68878	CDS	YGL230C	Putative protein of unknown function; non-essential gene
YDR124W	IV	700312	701286	0.69645	1.51388	32.8205	14.4583	2.27002	CDS	YDR124W	Putative protein of unknown function; non-essential gene; expression is strongly induced by alpha factor
YGL081W	VII	357380	358342	1.38513	0.693437	7.26895	3.3781	2.15179	CDS	YGL081W	Putative protein of unknown function; non-essential gene; interacts genetically with CHS5, a gene involved in chitin biosynthesis
YOL015W	XV	297079	298839	1.31676	1.62368	5.11073	2.46308	2.07494	CDS	IRC10	Putative protein of unknown function; null mutant displays increased levels of spontaneous Rad52p foci
YDR540C	IV	1517120	1517659	1.10889	0.920083	42.5926	28.1133	1.51503	CDS	IRC4	Putative protein of unknown function; null mutant displays increased levels of spontaneous Rad52p foci; green fluorescent protein (GFP)-fusion protein localizes to the cytoplasm and nucleus
YDR053W	IV	560247	560642	#N/A	#N/A	60.6061	35.598	1.70251	CDS	YDR053W	Putative protein of unknown function; open reading frame overlaps 5' end of essential DBF4 gene encoding the regulatory subunit of the Cdc7p-Dbf4p kinase complex
YLL066W-B	XII	5605	5775	1.15425	1.03219	5.84795	0.140687	41.5672	CDS	YLL066W-B	Putative protein of unknown function; overexpression causes a cell cycle delay or arrest
YLR177W	XII	511056	512942	0.544061	1.11159	58.2936	36.7778	1.58502	CDS	YLR177W	Putative protein of unknown function; phosphorylated by Dbf2p-Mob1p in vitro; some strains contain microsatellite polymophisms at this locus; YLR177W is not an essential gene
YDR070C	IV	588096	588377	1.24356	0.880806	35.461	15.3811	2.30548	CDS	FMP16	Putative protein of unknown function; proposed to be involved in responding to conditions of stress; the authentic, non-tagged protein is detected in highly purified mitochondria in high-throughput studies
YDL156W	IV	174919	176487	0.786069	1.03219	19.1205	6.2201	3.07398	CDS	YDL156W	Putative protein of unknown function; protein sequence contains three WD domains (WD-40 repeat); green fluorescent protein (GFP)-fusion protein localizes to the cytoplasm and nucleus
YBR109W-A	II	458602	458826	1.31273	1.15187	13.3333	4.81942	2.76658	CDS	YBR109W-A	Putative protein of unknown function; questionable ORF from MIPS
YPL077C	XVI	409365	410087	0.994164	1.5683	48.4094	29.9964	1.61384	CDS	YPL077C	Putative protein of unknown function; regulates PIS1 expression; mutant displays spore wall assembly defect in ether sensitivity screen; YPL077C is not an essential gene
YOR268C	XV	825533	825931	0.726289	0.588641	5.01253	2.71772	1.84439	CDS	YOR268C	Putative protein of unknown function; sporulation is abnormal in homozygous diploid; YOR268C is not an essential gene
YGR052W	VII	593600	594709	1.09384	1.43002	11.7117	5.86146	1.99809	CDS	FMP48	Putative protein of unknown function; the authentic, non-tagged protein is detected in highly purified mitochondria in high-throughput studies; induced by treatment with 8-methoxypsoralen and UVA irradiation
YHR126C	VIII	359705	360184	1.10303	0.821488	8.33333	2.25911	3.68878	CDS	YHR126C	Putative protein of unknown function; transcription dependent upon Azf1p
YGL260W	VII	6860	7090	0.493287	0.830501	12.987	0.140687	92.3117	CDS	YGL260W	Putative protein of unknown function; transcription is significantly increased in a NAP1 deletion background; deletion mutant has increased accumulation of nickel and selenium
YBR184W	II	597358	598929	1.10833	0.926328	13.9949	8.27764	1.69069	CDS	YBR184W	Putative protein of unknown function; YBR184W is not an essential gene
YBR285W	II	773918	774352	0.424529	0.994796	27.5862	17.4496	1.5809	CDS	YBR285W	Putative protein of unknown function; YBR285W is not an essential gene and deletion of YBR285W leads to poor growth on glucose-minimal medium at 15C
YDL186W	IV	125617	126450	1.22498	0.949487	95.9233	49.4078	1.94146	CDS	YDL186W	Putative protein of unknown function; YDL186W is not an essential gene
YDL206W	IV	90177	92465	0.974438	2.23642	21.8436	14.2119	1.53699	CDS	YDL206W	Putative protein of unknown function; YDL206W is not an essential protein
YLL025W	XII	94746	95120	0.714683	2.0935	42.6667	17.3499	2.45918	CDS	PAU17	Putative protein of unknown function; YLL025W is not an essential gene
YLR012C	XII	169981	170280	0.856506	1.62309	3.33333	0.140687	23.6933	CDS	YLR012C	Putative protein of unknown function; YLR012C is not an essential gene
YLR159W	XII	485346	485690	0.879098	0	2.89855	0.140687	20.6029	CDS	YLR159W	Putative protein of unknown function; YLR156W, YLR159W, and YLR161W are three identical open reading frames encoded near the ribosomal DNA region of chromosome 12
YMR206W	XIII	675895	676836	0.596179	1.1857	18.0467	11.5114	1.56773	CDS	YMR206W	Putative protein of unknown function; YMR206W is not an essential gene
YNL034W	XIV	570478	572316	0.858793	1.3137	7.06906	3.53791	1.99809	CDS	YNL034W	Putative protein of unknown function; YNL034W is not an essential gene
YOR214C	XV	745594	746304	1.69212	0.809453	4.21941	0.140687	29.9916	CDS	YOR214C	Putative protein of unknown function; YOR214C is not an essential gene
YIL166C	IX	30938	32566	0.721806	2.02817	25.1688	14.6447	1.71863	CDS	YIL166C	Putative protein with similarity to the allantoate permease (Dal5p) subfamily of the major facilitator superfamily; mRNA expression is elevated by sulfur limitation; YIL166C is a non-essential gene
YCR027C	III	167366	167995	2.22416	2.01363	246.032	151.468	1.62432	CDS	RHB1	Putative Rheb-related GTPase involved in regulating canavanine resistance and arginine uptake; member of the Ras superfamily of G-proteins
YGR250C	VII	991181	993526	1.12053	1.17168	86.5303	56.8532	1.52199	CDS	YGR250C	Putative RNA binding protein; localizes to stress granules induced by glucose deprivation
YJL057C	X	328113	330116	1.50919	0.711858	52.3952	31.384	1.66949	CDS	IKS1	Putative serine/threonine kinase; expression is induced during mild heat stress; deletion mutants are hypersensitive to copper sulphate and resistant to sorbate; interacts with an N-terminal fragment of Sst2p
YLR273C	XII	689085	691031	1.00623	1.3137	11.813	7.24028	1.63157	CDS	PIG1	Putative targeting subunit for the type-1 protein phosphatase Glc7p that tethers it to the Gsy2p glycogen synthase
YNR070W	XIV	765375	769376	0.924969	1.40707	0.249875	0.140687	1.77611	CDS	YNR070W	Putative transporter of the ATP-binding cassette (ABC) family, implicated in pleiotropic drug resistance; the authentic, non-tagged protein is detected in highly purified mitochondria in high-throughput studies
YKR103W	XI	652718	656374	1.5786	1.4949	8.20345	3.85475	2.12814	CDS	NFT1	Putative transporter of the multidrug resistance-associated protein (MRP) subfamily; adjacent ORFs YKR103W and YKR104W are merged in different strain backgrounds.
YKR104W	XI	656474	657394	1.74314	1.56549	29.316	16.4834	1.77852	CDS	YKR104W	Putative transporter of the multidrug resistance-associated protein (MRP) subfamily; contains a stop codon in S288C; adjacent ORFs YKR103W and YKR104W are merged in different strain backgrounds
YBR241C	II	702584	704050	0.691082	0.617113	74.983	49.5248	1.51405	CDS	YBR241C	Putative transporter, member of the sugar porter family; green fluorescent protein (GFP)-fusion protein localizes to the vacuolar membrane; YBR241C is not an essential gene
YDR387C	IV	1248146	1249813	0.71316	1.48213	82.1343	52.0082	1.57926	CDS	YDR387C	Putative transporter, member of the sugar porter family; YDR387C is not an essential gene
YJR078W	X	578853	580214	0.542286	0.802818	68.2819	41.4003	1.64931	CDS	BNA2	Putative tryptophan 2,3-dioxygenase or indoleamine 2,3-dioxygenase, required for the de novo biosynthesis of NAD from tryptophan via kynurenine; expresssion is upregulated upon telomere uncapping; regulated by Hst1p and Aft2p
YKL178C	XI	113220	114632	1.65165	1.50205	9.908	4.60455	2.15179	CDS	STE3	Receptor for a factor receptor, transcribed in alpha cells and required for mating by alpha cells, couples to MAP kinase cascade to mediate pheromone response; ligand bound receptors are endocytosed and recycled to the plasma membrane; GPCR
YBR050C	II	337181	338197	1.00696	0.401409	13.766	8.52996	1.61384	CDS	REG2	Regulatory subunit of the Glc7p type-1 protein phosphatase; involved with Reg1p, Glc7p, and Snf1p in regulation of glucose-repressible genes, also involved in glucose-induced proteolysis of maltose permease
YHL009W-B	VIII	85905	91311	1.25366	0	0.924727	0.140687	6.57296	CDS	YHL009W-B	Retrotransposon TYA Gag and TYB Pol genes; transcribed/translated as one unit; polyprotein is processed to make a nucleocapsid-like protein (Gag), reverse transcriptase (RT), protease (PR), and integrase (IN); similar to retroviral genes
YJL114W	X	197913	199154	#N/A	#N/A	0.805153	0.140687	5.72303	CDS	YJL114W	Retrotransposon TYA Gag gene co-transcribed with TYB Pol; translated as TYA or TYA-TYB polyprotein; Gag is a nucleocapsid protein that is the structural constituent of virus-like particles (VLPs); similar to retroviral Gag
YHL009W-A	VIII	85905	87143	#N/A	#N/A	0.807102	0.140687	5.73688	CDS	YHL009W-A	Retrotransposon TYA Gag gene co-transcribed with TYB Pol; translated as TYA or TYA-TYB polyprotein; Gag is a nucleocapsid protein that is the structural constituent of virus-like particles (VLPs); similar to retroviral Gag
Q0050	MT	13818	16322	#N/A	#N/A	2.79441	1.29865	2.15179	CDS	AI1	Reverse transcriptase required for splicing of the COX1 pre-mRNA, encoded by a mobile group II intron within the mitochondrial COX1 gene
Q0055	MT	13818	18830	#N/A	#N/A	2.59326	1.08156	2.3977	CDS	AI2	Reverse transcriptase required for splicing of the COX1 pre-mRNA, encoded by a mobile group II intron within the mitochondrial COX1 gene
YLL046C	XII	46713	47462	2.27101	0.664401	8	4.33748	1.84439	CDS	RNP1	Ribonucleoprotein that contains two RNA recognition motifs (RRM)
YHR086W	VIII	278155	279726	1.09496	0.656851	116.412	73.8089	1.57721	CDS	NAM8	RNA binding protein, component of the U1 snRNP protein; mutants are defective in meiotic recombination and in formation of viable spores, involved in the formation of DSBs through meiosis-specific splicing of MER2 pre-mRNA
YOR166C	XV	647127	648503	1.67778	2.01638	68.9906	38.5869	1.78793	CDS	SWT1	RNA endoribonuclease involved in perinuclear mRNP quality control via the turnover of aberrant, unprocessed pre-mRNAs; interacts with subunits of THO/TREX, TREX-2, and RNA polymerase II; contains a PIN (PilT N terminus) domain
YPL123C	XVI	317640	318944	1.36763	4.01409	72.0307	47.3633	1.52081	CDS	RNY1	RNAse; member of the T(2) family of endoribonucleases
YLR423C	XII	971914	973167	1.07048	1.47846	34.2903	20.7535	1.65226	CDS	ATG17	Scaffold protein responsible for phagophore assembly site organization; regulatory subunit of an autophagy-specific complex that includes Atg1p and Atg13p; stimulates Atg1p kinase activity
YGR092W	VII	668193	669911	0.90887	1.3137	112.275	70.0204	1.60345	CDS	DBF2	Ser/Thr kinase involved in transcription and stress response; functions as part of a network of genes in exit from mitosis; localization is cell cycle regulated; activated by Cdc15p during the exit from mitosis
YHR030C	VIII	168883	170337	0.807758	1.46045	430.241	226.563	1.89899	CDS	SLT2	Serine/threonine MAP kinase involved in regulating the maintenance of cell wall integrity and progression through the cell cycle; regulated by the PKC1-mediated signaling pathway
YJL106W	X	221386	223323	1.35686	1.38332	9.28793	5.03578	1.84439	CDS	IME2	Serine/threonine protein kinase involved in activation of meiosis, associates with Ime1p and mediates its stability, activates Ndt80p; IME2 expression is positively regulated by Ime1p
YDL214C	IV	74447	76546	1.12258	0.377616	24.2857	9.81097	2.47536	CDS	PRR2	Serine/threonine protein kinase that inhibits pheromone induced signalling downstream of MAPK, possibly at the level of the Ste12p transcription factor
YKL048C	XI	346858	348780	1.3501	0.86903	41.6017	25.3753	1.63946	CDS	ELM1	Serine/threonine protein kinase that regulates cellular morphogenesis, septin behavior, and cytokinesis; required for the regulation of other kinases; forms part of the bud neck ring
YML095C	XIII	81481	82113	0.637662	24.0845	31.5956	15.4176	2.04932	CDS	RAD10	Single-stranded DNA endonuclease (with Rad1p), cleaves single-stranded DNA during nucleotide excision repair and double-strand break repair; subunit of Nucleotide Excision Repair Factor 1 (NEF1); homolog of human ERCC1 protein
YGL018C	VII	459115	459669	0.60863	1.3137	72.0721	44.9379	1.60382	CDS	JAC1	Specialized J-protein that functions with Hsp70 in Fe-S cluster biogenesis in mitochondria, involved in iron metabolism; contains a J domain typical to J-type chaperones; localizes to the mitochondrial matrix
YPR178W	XVI	892328	893725	1.25685	1.12394	124.464	77.5658	1.60462	CDS	PRP4	Splicing factor, component of the U4/U6-U5 snRNP complex
YDR403W	IV	1274594	1276204	1.36974	1.442	33.5196	17.5007	1.91533	CDS	DIT1	Sporulation-specific enzyme required for spore wall maturation, involved in the production of a soluble LL-dityrosine-containing precursor of the spore wall; transcripts accumulate at the time of prospore enclosure
YGR059W	VII	607567	609105	1.48743	0.788221	3.89864	0.704594	5.53316	CDS	SPR3	Sporulation-specific homolog of the yeast CDC3/10/11/12 family of bud neck microfilament genes; septin protein involved in sporulation; regulated by ABFI
YLR228C	XII	600021	602465	0.800497	1.39284	35.9918	23.0623	1.56064	CDS	ECM22	Sterol regulatory element binding protein, regulates transcription of sterol biosynthetic genes; contains Zn%5B2%5D-Cys%5B6%5D binuclear cluster; homologous to Upc2p; relocates from intracellular membranes to perinuclear foci on sterol depletion
Q0045	MT	13818	26701	0.415376	0	1.39708	0.925805	1.50904	CDS	COX1	Subunit I of cytochrome c oxidase, which is the terminal member of the mitochondrial inner membrane electron transport chain; one of three mitochondrially-encoded subunits
YPL147W	XVI	273254	275866	1.08712	1.97055	17.987	11.6197	1.54797	CDS	PXA1	Subunit of a heterodimeric peroxisomal ATP-binding cassette transporter complex (Pxa1p-Pxa2p), required for import of long-chain fatty acids into peroxisomes; similarity to human adrenoleukodystrophy transporter and ALD-related proteins
YAL010C	I	134186	135667	0.895932	1.9932	35.0877	19.024	1.84439	CDS	MDM10	Subunit of both the Mdm10-Mdm12-Mmm1 complex and the mitochondrial sorting and assembly machinery (SAM complex); functions in both the general and Tom40p-specific pathways for import and assembly of outer membrane beta-barrel proteins
YPL138C	XVI	291365	292426	0.763099	0.890988	85.6874	47.99	1.78552	CDS	SPP1	Subunit of COMPASS (Set1C), a complex which methylates histone H3 on lysine 4 and is required in telomeric transcriptional silencing; interacts with Orc2p; PHD finger domain protein similar to human CGBP, an unmethylated CpG binding protein
YDR437W	IV	1337344	1337766	1.29705	0.979482	47.2813	30.7623	1.53699	CDS	GPI19	Subunit of GPI-GlcNAc transferase involved in synthesis of N-acetylglucosaminyl phosphatidylinositol (GlcNAc-PI), which is the first intermediate in glycosylphosphatidylinositol (GPI) anchor synthesis, shares similarity with mammalian PIG-P
YDR118W	IV	685879	687837	0.952638	1.3083	44.9209	29.3372	1.53119	CDS	APC4	Subunit of the Anaphase-Promoting Complex/Cyclosome (APC/C), which is a ubiquitin-protein ligase required for degradation of anaphase inhibitors, including mitotic cyclins, during the metaphase/anaphase transition
YLR102C	XII	342971	343768	0.801576	3.53742	37.594	23.1006	1.6274	CDS	APC9	Subunit of the Anaphase-Promoting Complex/Cyclosome (APC/C), which is a ubiquitin-protein ligase required for degradation of anaphase inhibitors, including mitotic cyclins, during the metaphase/anaphase transition
YFR036W	VI	226950	227324	1.08075	1.04969	130.667	69.3997	1.88281	CDS	CDC26	Subunit of the Anaphase-Promoting Complex/Cyclosome (APC/C), which is a ubiquitin-protein ligase required for degradation of anaphase inhibitors, including mitotic cyclins, during the metaphase/anaphase transition
YLR127C	XII	395759	398320	1.1169	0.560105	17.5644	11.4278	1.53699	CDS	APC2	Subunit of the Anaphase-Promoting Complex/Cyclosome (APC/C), which is a ubiquitin-protein ligase required for degradation of anaphase inhibitors, including mitotic cyclins, during the metaphase/anaphase transition; similar to cullin Cdc53p
YHR199C-A	VIII	498571	498859	0.604482	0.668593	62.2837	41.2736	1.50904	CDS	YHR199C-A	Subunit of the conserved chromosomal passenger complex (CPC; Ipl1p-Sli15p-Bir1p-Nbl1p), which regulates mitotic chromosome segregation; not required for the kinase activity of the complex; mediates the interaction of Sli15p and Bir1p
YOL117W	XV	97551	99488	1.10211	1.09475	18.5759	10.0716	1.84439	CDS	RRI2	Subunit of the COP9 signalosome (CSN) complex that cleaves the ubiquitin-like protein Nedd8 from SCF ubiquitin ligases; plays a role in the mating pheromone response
YJL085W	X	272822	274693	1.03954	1.24307	50.2137	33.0177	1.52081	CDS	EXO70	Subunit of the exocyst complex (Sec3p, Sec5p, Sec6p, Sec8p, Sec10p, Sec15p, Exo70p, and Exo84p), which directs secretory vesicles to active sites of exocytosis; acts with Sec3p in membrane targeting of the exocyst via PI(4,5)P2 binding
YNR010W	XIV	643746	644195	1.23384	0.747451	33.3333	21.6874	1.53699	CDS	CSE2	Subunit of the RNA polymerase II mediator complex; associates with core polymerase subunits to form the RNA polymerase II holoenzyme; component of the Med9/10 module; required for regulation of RNA polymerase II activity
YER022W	V	198811	200874	1.2111	1.44011	34.3992	22.0657	1.55895	CDS	SRB4	Subunit of the RNA polymerase II mediator complex; associates with core polymerase subunits to form the RNA polymerase II holoenzyme; essential for transcriptional regulation
YLR071C	XII	275379	278627	0.459808	0.544769	41.5512	25.0316	1.65995	CDS	RGR1	Subunit of the RNA polymerase II mediator complex; associates with core polymerase subunits to form the RNA polymerase II holoenzyme; required for glucose repression, HO repression, RME1 repression and sporulation
YPR168W	XVI	878072	878545	0.629637	1.63153	56.962	18.3016	3.1124	CDS	NUT2	Subunit of the RNA polymerase II mediator complex; associates with core polymerase subunits to form the RNA polymerase II holoenzyme; required for transcriptional activation and has a role in basal transcription
YDR181C	IV	825907	827352	0.906956	2.45224	80.2213	52.4937	1.52821	CDS	SAS4	Subunit of the SAS complex (Sas2p, Sas4p, Sas5p), which acetylates free histones and nucleosomes and regulates transcriptional silencing; required for the HAT activity of Sas2p
YEL019C	V	120498	121301	0.860994	1.22784	9.95025	4.04616	2.45918	CDS	MMS21	SUMO ligase involved in chromosomal organization and DNA repair; essential subunit of the Mms21-Smc5-Smc6 complex; mutants are sensitive to methyl methanesulfonate and show increased spontaneous mutation and mitotic recombination
YBR155W	II	549765	550922	1.29477	1.51388	181.347	120.798	1.50125	CDS	CNS1	TPR-containing co-chaperone; binds both Hsp82p (Hsp90) and Ssa1p (Hsp70) and stimulates the ATPase activity of SSA1, ts mutants reduce Hsp82p function while over expression suppresses the phenotypes of an HSP82 ts allele and a cpr7 deletion
YPR186C	XVI	909729	911018	1.22859	2.10192	66.6667	36.9863	1.80247	CDS	PZF1	Transcription factor IIIA (TFIIIA), essential protein with nine C2H2 Zn-fingers, binds the 5S rRNA gene through the zinc finger domain and directs assembly of a multiprotein initiation complex for RNA polymerase III; also binds DNA
YDL056W	IV	352877	355378	1.01115	3.61268	31.9744	20.3699	1.56969	CDS	MBP1	Transcription factor involved in regulation of cell cycle progression from G1 to S phase, forms a complex with Swi6p that binds to MluI cell cycle box regulatory element in promoters of DNA synthesis genes
YER109C	V	375211	377610	0.71928	1.79141	40	26.2056	1.52639	CDS	FLO8	Transcription factor required for flocculation, diploid filamentous growth, and haploid invasive growth; genome reference strain S288C and most laboratory strains have a mutation in this gene
YPL075W	XVI	412251	415359	0.764545	1.3034	57.8964	37.3199	1.55135	CDS	GCR1	Transcriptional activator of genes involved in glycolysis; DNA-binding protein that interacts and functions with the transcriptional activator Gcr2p
YCR040W	III	200438	200965	1.93078	9.63381	1.89394	0.140687	13.4621	CDS	MATALPHA1	Transcriptional co-activator involved in regulation of mating-type-specific gene expression; targets the transcription factor Mcm1p to the promoters of alpha-specific genes; one of two genes encoded by the MATalpha mating type cassette
YDR223W	IV	912095	913498	1.16434	1.07042	19.943	10.0405	1.98626	CDS	CRF1	Transcriptional corepressor involved in the regulation of ribosomal protein gene transcription via the TOR signaling pathway and protein kinase A, phosphorylated by activated Yak1p which promotes accumulation of Crf1p in the nucleus
YOR380W	XV	1051288	1052928	0.716302	1.41449	40.2194	26.4319	1.52162	CDS	RDR1	Transcriptional repressor involved in the control of multidrug resistance; negatively regulates expression of the PDR5 gene; member of the Gal4p family of zinc cluster proteins
YDL149W	IV	184926	187919	1.3337	1.43205	13.0261	6.51926	1.99809	CDS	ATG9	Transmembrane protein involved in forming Cvt and autophagic vesicles; cycles between the phagophore assembly site (PAS) and other cytosolic punctate structures, not found in autophagosomes; may be involved in membrane delivery to the PAS
YHR188C	VIII	482005	483837	0.509869	0.555797	302.237	190.49	1.58663	CDS	GPI16	Transmembrane protein subunit of the glycosylphosphatidylinositol transamidase complex that adds GPIs to newly synthesized proteins; human PIG-Tp homolog
YOR011W	XV	349679	353863	0.714126	6.3155	23.8949	15.5465	1.53699	CDS	AUS1	Transporter of the ATP-binding cassette family, involved in uptake of sterols and anaerobic growth
YHL040C	VIII	19085	20968	1.22768	1.08954	46.1783	24.7494	1.86583	CDS	ARN1	Transporter, member of the ARN family of transporters that specifically recognize siderophore-iron chelates; responsible for uptake of iron bound to ferrirubin, ferrirhodin, and related siderophores
YPL116W	XVI	329605	331698	1.07567	2.70039	55.3964	36.7671	1.50668	CDS	HOS3	Trichostatin A-insensitive homodimeric histone deacetylase (HDAC) with specificity in vitro for histones H3, H4, H2A, and H2B; similar to Hda1p, Rpd3p, Hos1p, and Hos2p; deletion results in increased histone acetylation at rDNA repeats
YER098W	V	355462	357726	1.18994	1.79613	22.0751	13.8838	1.58999	CDS	UBP9	Ubiquitin carboxyl-terminal hydrolase, ubiquitin-specific protease that cleaves ubiquitin-protein fusions
YOL013C	XV	301381	303036	1.02302	2.26024	103.865	66.1361	1.57047	CDS	HRD1	Ubiquitin-protein ligase required for endoplasmic reticulum-associated degradation (ERAD) of misfolded proteins; genetically linked to the unfolded protein response (UPR); regulated through association with Hrd3p; contains an H2 ring finger
YGR003W	VII	500136	502370	0.839229	2.36763	31.3199	20.8626	1.50125	CDS	CUL3	Ubiquitin-protein ligase, member of the cullin family with similarity to Cdc53p and human CUL3; required for ubiquitin-dependent degredation of the RNA Polymerase II subunit RPO21
YGL156W	VII	210421	213672	1.30124	0.969256	28.5978	10.0034	2.8588	CDS	AMS1	Vacuolar alpha mannosidase, involved in free oligosaccharide (fOS) degradation; delivered to the vacuole in a novel pathway separate from the secretory pathway
YJR054W	X	536049	537542	1.15679	2.83853	93.0388	59.517	1.56323	CDS	YJR054W	Vacuolar protein of unknown function; potential Cdc28p substrate
YAL030W	I	87287	87753	0.772175	3.7331	203.426	116.1	1.75217	CDS	SNC1	Vesicle membrane receptor protein (v-SNARE) involved in the fusion between Golgi-derived secretory vesicles with the plasma membrane; proposed to be involved in endocytosis; member of the synaptobrevin/VAMP family of R-type v-SNARE proteins
YLR070C	XII	274142	275212	0.866981	0.757716	58.8235	34.4245	1.70877	CDS	XYL2	Xylitol dehydrogenase, converts xylitol to D-xylulose; expression induced by xylose, even though this pentose sugar is not well utilized by S. cerevisiae; null mutant has cell wall defect
YCR106W	III	310955	313453	0.685235	1.83042	21.2085	9.9802	2.12506	CDS	RDS1	Zinc cluster transcription factor involved in conferring resistance to cycloheximide
YBR240C	II	700485	701837	0.805569	1.36902	25.1293	15.2277	1.65024	CDS	THI2	Zinc finger protein of the Zn(II)2Cys6 type, probable transcriptional activator of thiamine biosynthetic genes

## Sheet: 4) RNA Seq cDNA 1.5 Down
Probe	Chromosome	Start	End	Fun30 5'IGR Promoter region	Fun30 3'IGR Terminator region	FUN30cDNA	WTcDNA	Ratio FUN30 vs WT (normalized)	Element type	Transcript name	Note_Description
YLL019W-A	XII	106907	106999	#N/A	#N/A	0.140687	58.2995	0.00241317	CDS	YLL019W-A	Dubious open reading frame unlikely to encode a protein; completely overlaps the verified gene KNS1
YAL019W	I	114920	118315	0.337264	1.16784	0.140687	49.8121	0.00282435	CDS	FUN30	Protein whose overexpression affects chromosome stability, potential Cdc28p substrate; homolog of Snf2p; the authentic, non-tagged protein is detected in highly purified mitochondria in high-throughput studies
YJR151W-A	X	717574	717624	1.10363	0.834092	0.140687	21.2622	0.00661676	CDS	YJR151W-A	Putative protein of unknown function; identified by fungal homology and RT-PCR
YER175W-A	V	540645	540809	1.35396	1.11208	0.140687	19.7158	0.00713572	CDS	YER175W-A	Putative protein of unknown function; identified by gene-trapping, microarray-based expression analysis, and genome-wide homology searching
YLR466C-B	XII	1071592	1071708	#N/A	#N/A	0.140687	18.5362	0.00758981	CDS	YLR466C-B	Dubious open reading frame unlikely to encode a protein, based on available experimental and comparative sequence data
YDR034C-A	IV	520513	520689	2.24607	2.32867	0.140687	18.3792	0.00765468	CDS	YDR034C-A	Putative protein of unknown function; contained within the solo Ty1 LTR element YDRWdelta7
YIL134C-A	IX	96522	96725	1.55611	0.914835	0.140687	15.9466	0.00882234	CDS	YIL134C-A	Putative protein of unknown function; identified by fungal homology and RT-PCR
YDR169C-A	IV	794571	794720	0.804345	0.675134	0.140687	14.4583	0.00973052	CDS	YDR169C-A	Putative protein of unknown function; identified by fungal homology and RT-PCR
YMR175W-A	XIII	611313	611507	1.56656	1.03619	0.140687	11.1218	0.0126497	CDS	YMR175W-A	Putative protein of unknown function
YOR008W-B	XV	343929	344030	0.616526	0.887425	0.140687	10.6311	0.0132335	CDS	YOR008W-B	Dubious open reading frame unlikely to encode a protein, based on available experimental and comparative sequence data
YOL131W	XV	73031	73357	0.813646	0.774898	0.140687	9.94835	0.0141417	CDS	YOL131W	Putative protein of unknown function
YML007C-A	XIII	253162	253272	1.56795	1.52703	0.140687	9.7691	0.0144012	CDS	YML007C-A	Putative protein of unknown function; green fluorescent protein (GFP)-fusion protein localizes to mitochondria
YGL006W-A	VII	485428	485538	1.46288	1.27801	0.140687	9.7691	0.0144012	CDS	YGL006W-A	Putative protein of unknown function; identified by SAGE
YJL028W	X	391306	391641	1.5461	0.480196	0.140687	9.68188	0.0145309	CDS	YJL028W	Protein of unknown function; may interact with ribosomes, based on co-purification experiments
YDR406W-A	IV	1283791	1284036	#N/A	#N/A	0.140687	8.81602	0.0159581	CDS	YDR406W-A	Dubious open reading frame unlikely to encode a functional protein; identified by fungal homology and RT-PCR
YJR005C-A	X	448470	448751	1.27771	1.09102	0.140687	7.69057	0.0182934	CDS	YJR005C-A	Putative protein of unknown function, originally identified as a syntenic homolog of an Ashbya gossypii gene
YBR072C-A	II	382855	383016	0.915976	1.14046	0.140687	6.69365	0.0210179	CDS	YBR072C-A	Putative protein of unknown function; identified by fungal homology and RT-PCR
YAL047W-A	I	54585	54914	#N/A	#N/A	0.140687	6.57194	0.0214071	CDS	YAL047W-A	Dubious open reading frame unlikely to encode a protein, based on available experimental and comparative sequence data
YIL100C-A	IX	177340	177678	0.595832	0.607837	0.140687	6.39747	0.021991	CDS	YIL100C-A	Dubious open reading frame unlikely to encode a functional protein, based on available experimental and comparative sequence data
YLR184W	XII	522108	522455	0.762329	0.844213	0.140687	6.23201	0.0225748	CDS	YLR184W	Dubious ORF unlikely to encode a functional protein, based on available experimental and comparative sequence data
YER189W	V	571150	571518	1.16204	0.582168	0.140687	5.87735	0.0239371	CDS	YER189W	Putative protein of unknown function
YPL038W-A	XVI	480179	480370	0.736418	0.610753	0.140687	5.64776	0.0249101	CDS	YPL038W-A	Putative protein of unknown function; identified by fungal homology and RT-PCR
YER135C	V	437948	438340	2.45319	0.78951	0.140687	5.51843	0.025494	CDS	YER135C	Dubious open reading frame unlikely to encode a protein; YER135C is not an essential gene
YLR412C-A	XII	950264	950470	0.856339	0.77733	0.140687	5.23851	0.0268562	CDS	YLR412C-A	Putative protein of unknown function
YLR445W	XII	1024186	1024834	0.82847	1.64639	0.140687	5.0125	0.0280671	CDS	YLR445W	Putative protein of unknown function; transcription is regulated by Ume6p and induced in response to alpha factor
YAL067W-A	I	2480	2707	0.754804	1.0929	0.140687	4.75601	0.0295808	CDS	YAL067W-A	Putative protein of unknown function; identified by gene-trapping, microarray-based expression analysis, and genome-wide homology searching
YGL259W	VII	8470	8967	0.736418	1.39114	0.140687	4.3549	0.0323053	CDS	YPS5	Protein with similarity to GPI-anchored aspartic proteases such as Yap1p and Yap3p
YER084W-A	V	327594	328106	#N/A	#N/A	0.140687	4.22757	0.0332784	CDS	YER084W-A	Dubious open reading frame unlikely to encode a functional protein, based on available experimental and comparative sequence data
YER085C	V	327615	328136	0.981061	0.650321	0.140687	4.15468	0.0338622	CDS	YER085C	Putative protein of unknown function
YHR093W	VIII	289145	289693	1.21012	0.965222	0.140687	3.95035	0.0356137	CDS	AHT1	Dubious open reading frame, unlikely to encode a protein; not conserved in closely related Saccharomyces species; multicopy suppressor of glucose transport defects, likely due to the presence of an HXT4 regulatory element in the region
YAR069C	I	224002	224295	0.674561	1.05629	0.140687	3.68834	0.0381436	CDS	YAR069C	Dubious open reading frame unlikely to encode a protein, based on available experimental and comparative sequence data
YDR220C	IV	906996	907289	0.757391	1.07235	0.140687	3.68834	0.0381436	CDS	YDR220C	Dubious open reading frame, null mutant exhibits synthetic phenotype with alpha-synuclein
YOR351C	XV	995015	996508	0.984798	1.06635	0.140687	3.62908	0.0387664	CDS	MEK1	Meiosis-specific serine/threonine protein kinase, functions in meiotic checkpoint, promotes recombination between homologous chromosomes by suppressing double strand break repair between sister chromatids
YML084W	XIII	99489	99797	#N/A	#N/A	0.140687	3.50929	0.0400898	CDS	YML084W	Dubious open reading frame unlikely to encode a protein, based on available experimental and comparative sequence data
YNL296W	XIV	76273	76587	#N/A	#N/A	0.140687	3.44245	0.0408682	CDS	YNL296W	Dubious open reading frame unlikely to encode a functional protein; deletion adversely affects sporulation; deletion mutant exhibits synthetic phenotype under expression of mutant huntingtin fragment, but gene does not have human ortholog
YGR139W	VII	765731	766069	1.25269	0.722224	0.140687	3.19873	0.043982	CDS	YGR139W	Dubious ORF unlikely to encode a functional protein, based on available experimental and comparative sequence data
YBL065W	II	99965	100309	#N/A	#N/A	0.140687	3.1431	0.0447604	CDS	YBL065W	Dubious open reading frame unlikely to encode a protein, based on available experimental and comparative sequence data; partially overlaps verified ORF SEF1/YBL066C; YBL065W is a non-essential gene
YKL225W	XI	452	799	0.878811	1.84705	0.140687	3.11601	0.0451496	CDS	YKL225W	Dubious open reading frame unlikely to encode a functional protein, based on available experimental and comparative sequence data
YLR311C	XII	757267	757614	0.98726	1.17841	0.140687	3.11601	0.0451496	CDS	YLR311C	Dubious open reading frame unlikely to encode a protein, based on available experimental and comparative sequence data
YPL185W	XVI	195252	195647	#N/A	#N/A	0.140687	2.73831	0.0513772	CDS	YPL185W	Dubious open reading frame unlikely to encode a protein, based on available experimental and comparative sequence data; partially overlaps the verified gene UIP4/YPL186C
YER106W	V	372322	373230	1.08859	1.60673	0.140687	2.38585	0.058967	CDS	MAM1	Monopolin, kinetochore associated protein involved in chromosome attachment to meiotic spindle
YOL024W	XV	277087	277605	1.26316	1.16148	0.140687	2.08935	0.0673352	CDS	YOL024W	Putative protein of unknown function; predicted to have thiol-disulfide oxidoreductase active site
YPL121C	XVI	320961	321629	0.671225	1.68688	0.140687	1.62088	0.0867963	CDS	MEI5	Meiosis specific protein involved in DMC1-dependent meiotic recombination, forms heterodimer with Sae3p; proposed to be an assembly factor for Dmc1p
YHR185C	VIII	474627	475340	1.77923	2.41937	0.140687	1.51873	0.0926346	CDS	PFS1	Sporulation protein required for prospore membrane formation at selected spindle poles, ensures functionality of all four spindle pole bodies during meiosis II; not required for meiotic recombination or meiotic chromosome segregation
Q0275	MT	79213	80022	0	0.362153	0.140687	1.33873	0.10509	CDS	COX3	Subunit III of cytochrome c oxidase, which is the terminal member of the mitochondrial inner membrane electron transport chain; one of three mitochondrially-encoded subunits
YOR255W	XV	807272	808108	0.791239	1.36763	0.140687	1.29554	0.108593	CDS	OSW1	Protein involved in sporulation; required for the construction of the outer spore wall layers; required for proper localization of Spo14p
YAR060C	I	217148	217483	1.25651	1.04709	2.97619	22.5911	0.131742	CDS	YAR060C	Dubious open reading frame unlikely to encode a protein, based on available experimental and comparative sequence data
YBL108W	II	8177	8482	0.821181	1.18459	3.26797	24.8059	0.131742	CDS	YBL108W	Dubious open reading frame unlikely to encode a protein, based on available experimental and comparative sequence data
YGL138C	VII	248499	249536	1.07349	1.93078	0.140687	1.04467	0.13467	CDS	YGL138C	Putative protein of unknown function; has no significant sequence similarity to any known protein
YFL040W	VI	51350	52972	1.4218	1.51159	1.84843	11.3582	0.16274	CDS	YFL040W	Putative transporter, member of the sugar porter family; YFL040W is not an essential gene
R0010W	2-micron	252	1520	1.00869	0.85579	391.647	2247.36	0.17427	CDS	FLP1	Site-specific recombinase encoded on the 2-micron plasmid, required for 2-micron plasmid propagation as part of a plasmid amplification system that compensates for any copy number decreases caused by missegregation events
YNL328C	XIV	22834	23274	0.749376	0.789019	2.26757	12.2945	0.184439	CDS	MDJ2	Constituent of the mitochondrial import motor associated with the presequence translocase; function overlaps with that of Pam18p; stimulates the ATPase activity of Ssc1p to drive mitochondrial import; contains a J domain
YBR124W	II	486501	486860	#N/A	#N/A	5.55556	30.1214	0.184439	CDS	YBR124W	Putative protein of unknown function
YOL083C-A	XV	166461	166601	#N/A	#N/A	7.0922	38.4529	0.184439	CDS	YOL083C-A	Dubious open reading frame unlikely to encode a protein, based on available experimental and comparative sequence data; identified by expression profiling and mass spectrometry
YIL025C	IX	308199	308573	1.41579	0.962944	2.66667	14.4583	0.184439	CDS	YIL025C	Dubious open reading frame unlikely to encode a functional protein, based on available experimental and comparative sequence data
YHR131W-A	VIII	367750	367995	#N/A	#N/A	4.06504	22.0401	0.184439	CDS	YHR131W-A	Dubious open reading frame unlikely to encode a protein; partially overlaps the uncharacterized ORF YHR131C
YHR214C-E	VIII	551200	551499	1.07026	0.608148	10	50.604	0.197613	CDS	YHR214C-E	Putative protein of unknown function; identified by gene-trapping, microarray-based expression analysis, and genome-wide homology searching
R0040C	2-micron	5311	6198	0.87974	1.10767	750	3568.17	0.210192	CDS	REP2	Master regulator that acts in concert with Rep1p to regulate transcript levels of the FLP1 gene that promotes plasmid copy amplification; also autoregulates levels of its own transcript
R0020C	2-micron	1890	3008	0.987948	1.03332	1412.87	6565.34	0.215201	CDS	REP1	Master regulator that acts in concert with Rep2p to regulate transcript levels of the FLP1 gene that promotes plasmid copy amplification; autoregulates levels of its own transcript
YCL001W-A	III	113078	113539	1.81614	1.52407	2.1645	9.38849	0.230548	CDS	YCL001W-A	Putative protein of unknown function; YCL001W-A is not an essential gene
YFL011W	VI	112339	113979	0.999288	1.57064	0.609385	2.64319	0.230548	CDS	HXT10	Putative hexose transporter, expressed at low levels and expression is repressed by glucose
R0030W	2-micron	3271	3813	0.991783	0.875173	802.947	3235.14	0.248195	CDS	RAF1	Anti-repressor that increases 2 micron plasmid copy number by relieving repression of the FLP1 site-specific recombinase caused by the Rep1-Rep2p trascription regulator; also itself repressed by the Rep1p-Rep2p complex
YKL086W	XI	277925	278308	0.62695	0.664138	5.20833	19.7672	0.263484	CDS	SRX1	Sulfiredoxin, contributes to oxidative stress resistance by reducing cysteine-sulfinic acid groups in the peroxiredoxins Tsa1p and Ahp1p that are formed upon exposure to oxidants; conserved in higher eukaryotes
YOL052C-A	XV	231569	231754	0.799291	0.982117	21.5054	81.6193	0.263484	CDS	DDR2	Multistress response protein, expression is activated by a variety of xenobiotic agents and environmental or physiological stresses
YOR367W	XV	1026005	1026607	1.79502	0.994583	43.1177	152.855	0.282083	CDS	SCP1	Component of yeast cortical actin cytoskeleton, binds and cross links actin filaments; originally identified by its homology to calponin (contains a calponin-like repeat) but the Scp1p domain structure is more similar to transgelin
YHL037C	VIII	25698	26177	0.877913	0.845395	2.08333	6.77732	0.307398	CDS	YHL037C	Dubious open reading frame unlikely to encode a functional protein, based on available experimental and comparative sequence data
YCR022C	III	157417	157761	0.523668	0.835355	2.89855	9.42931	0.307398	CDS	YCR022C	Dubious open reading frame unlikely to encode a protein, based on available experimental and comparative sequence data; YCR022C is not an essential gene
YJR157W	X	730509	730871	2.0321	1.09326	2.75482	8.96174	0.307398	CDS	YJR157W	Dubious open reading frame unlikely to encode a functional protein, based on available experimental and comparative sequence data
YHR022C-A	VIII	151210	151299	0.94923	0.828997	11.1111	36.1457	0.307398	CDS	YHR022C-A	Putative protein of unknown function; identified by gene-trapping, microarray-based expression analysis, and genome-wide homology searching
YLR365W	XII	855198	855530	1.09563	1.7714	3.003	9.7691	0.307398	CDS	YLR365W	Dubious open reading frame unlikely to encode a protein, based on available experimental and comparative sequence data; partially overlaps dubious gene YLR364C-A; YLR365W is not an essential gene
YPR145C-A	XVI	824686	824922	0.817983	2.30633	4.21941	13.7262	0.307398	CDS	YPR145C-A	Putative protein of unknown function
YKL115C	XI	222537	222929	#N/A	#N/A	2.54453	8.27764	0.307398	CDS	YKL115C	Dubious open reading frame, unlikely to encode a protein; partially overlaps the verified gene PRR1
YHR214C-D	VIII	550648	550941	0.614663	1.1431	3.40136	11.065	0.307398	CDS	YHR214C-D	Putative protein of unknown function; identified by gene-trapping, microarray-based expression analysis, and genome-wide homology searching
YGR290W	VII	1075489	1075932	#N/A	#N/A	2.25225	7.32683	0.307398	CDS	YGR290W	Dubious open reading frame unlikely to encode a protein, based on available experimental and comparative sequence data; putative HLH protein; partially overlaps the verified ORF MAL11/YGR289C (a high-affinity maltose transporter)
YHR212W-A	VIII	538742	538945	0.857322	0.808352	4.90196	15.9466	0.307398	CDS	YHR212W-A	Putative protein of unknown function; identified by gene-trapping, microarray-based expression analysis, and genome-wide homology searching
YOR235W	XV	779871	780185	#N/A	#N/A	6.34921	20.6547	0.307398	CDS	IRC13	Dubious open reading frame unlikely to encode a protein, based on available experimental and comparative sequence data; null mutant displays increased levels of spontaneous Rad52 foci
YGL188C-A	VII	148830	148970	0.707687	1.45311	35.461	115.359	0.307398	CDS	YGL188C-A	Putative protein of unknown function
YCL066W	III	13282	13809	1.02572	0.935924	3.78788	12.3224	0.307398	CDS	HMLALPHA1	Silenced copy of ALPHA1 at HML, encoding a transcriptional coactivator involved in the regulation of mating-type alpha-specific gene expression
YOR376W	XV	1043189	1043557	1.17578	0.4892	2.71003	8.81602	0.307398	CDS	YOR376W	Dubious open reading frame unlikely to encode a protein, based on available experimental and comparative sequence data; YOR376W is not an essential gene.
YML090W	XIII	90744	91130	1.00187	0.711643	2.58398	8.40597	0.307398	CDS	YML090W	Dubious open reading frame unlikely to encode a protein, based on available experimental and comparative sequence data; partially overlaps the dubious ORF YML089C; exhibits growth defect on a non-fermentable (respiratory) carbon source
YNL269W	XIV	137700	138095	1.04763	0.839626	7.57576	21.9065	0.345823	CDS	BSC4	Protein of unknown function, ORF exhibits genomic organization compatible with a translational readthrough-dependent mode of expression; readthrough is increased upon depletion of Sup35p
YPL281C	XVI	9557	10870	1.25651	1.25303	2.28311	6.60195	0.345823	CDS	ERR2	Protein of unknown function, has similarity to enolases
YOL099C	XV	132017	132508	#N/A	#N/A	18.2927	52.8961	0.345823	CDS	YOL099C	Dubious open reading frame unlikely to encode a protein, based on available experimental and comparative sequence data; partially overlaps verified gene PKH2/YOL100W; may interact with ribosomes
YBR180W	II	589736	591454	1.23891	1.76607	2.90867	8.20059	0.35469	CDS	DTR1	Putative dityrosine transporter, required for spore wall synthesis; expressed during sporulation; member of the major facilitator superfamily (DHA1 family) of multidrug resistance transporters
YLR467C-A	XII	1077048	1077530	#N/A	#N/A	4.14079	11.2254	0.368878	CDS	YLR467C-A	Dubious open reading frame unlikely to encode a protein, based on available experimental and comparative sequence data; partially overlaps the verified ORF YRF1-4/YLR466W
YAL037C-A	I	73427	73519	2.13035	2.82131	21.5054	58.2995	0.368878	CDS	YAL037C-A	Putative protein of unknown function
YEL070W	V	19589	21097	0.986178	0.86656	3.31345	8.62322	0.384248	CDS	DSF1	Deletion suppressor of mpt5 mutation
YGL170C	VII	184159	185400	3.02319	1.28873	2.41546	6.11159	0.395226	CDS	SPO74	Component of the meiotic outer plaque of the spindle pole body, involved in modifying the meiotic outer plaque that is required prior to prospore membrane formation
YKL055C	XI	334965	335801	1.30173	1.21509	14.3369	34.9797	0.409864	CDS	OAR1	Mitochondrial 3-oxoacyl-%5Bacyl-carrier-protein%5D reductase, may comprise a type II mitochondrial fatty acid synthase along with Mct1p
YHL046W-A	VIII	9979	10305	#N/A	#N/A	12.2324	29.8451	0.409864	CDS	YHL046W-A	Dubious open reading frame unlikely to encode a functional protein, based on available experimental and comparative sequence data
YMR306C-A	XIII	886182	886571	#N/A	#N/A	10.2564	25.0239	0.409864	CDS	YMR306C-A	Dubious open reading frame unlikely to encode a functional protein, based on available experimental and comparative sequence data
YHR184W	VIII	472744	474459	1.17849	2.41937	2.91375	6.95109	0.419179	CDS	SSP1	Protein involved in the control of meiotic nuclear division and coordination of meiosis with spore formation; transcription is induced midway through meiosis
YDL057W	IV	351434	352420	1.2964	0.856782	15.1976	36.2555	0.419179	CDS	YDL057W	Putative protein of unknown function; YDL057W is not an essential gene
YMR025W	XIII	323299	324186	0.956093	0.486785	6.75676	15.8748	0.425628	CDS	CSI1	Subunit of the Cop9 signalosome, which is required for deneddylation, or removal of the ubiquitin-like protein Rub1p from Cdc53p (cullin); involved in adaptation to pheromone signaling
YHR101C	VIII	314877	315971	0.714758	1.11017	18.2648	42.5826	0.428927	CDS	BIG1	Integral membrane protein of the endoplasmic reticulum, required for normal content of cell wall beta-1,6-glucan
YIL152W	IX	56545	57252	0.808714	1.74543	29.661	68.9219	0.430357	CDS	YIL152W	Putative protein of unknown function
YBR128C	II	493075	494109	1.1464	0.657935	8.69565	19.9063	0.436829	CDS	ATG14	Autophagy-specific subunit of phosphatidylinositol 3-kinase complex I (with Vps34/15/30p); Atg14p targets complex I to the phagophore assembly site (PAS); required for localizing additional ATG proteins to the PAS; homolog of human Barkor
YFL014W	VI	107250	107579	0.825823	1.30977	248.485	555.329	0.447455	CDS	HSP12	Plasma membrane localized protein that protects membranes from desiccation; induced by heat shock, oxidative stress, osmostress, stationary phase entry, glucose depletion, oleate and alcohol; regulated by the HOG and Ras-Pka pathways
YGR035W-A	VII	557569	557790	1.56398	0.714806	171.171	380.995	0.449274	CDS	YGR035W-A	Putative protein of unknown function
YBR300C	II	808594	809091	#N/A	#N/A	2.00803	4.3549	0.461097	CDS	YBR300C	Dubious open reading frame unlikely to encode a protein, based on available experimental and comparative sequence data; partially overlaps the verified gene YBR301W; YBR300C is not an essential gene
YDR218C	IV	903777	905048	1.29716	0.78923	2.35849	5.11496	0.461097	CDS	SPR28	Sporulation-specific homolog of the yeast CDC3/10/11/12 family of bud neck microfilament genes; meiotic septin expressed at high levels during meiotic divisions and ascospore formation
YOL085W-A	XV	161579	161791	0.817716	0.566301	9.38967	20.3638	0.461097	CDS	YOL085W-A	Dubious open reading frame unlikely to encode a protein, based on available experimental and comparative sequence data; partially overlaps the dubious ORF YOL085C
YKL106C-A	XI	236791	236910	0.714479	0.784031	8.33333	18.0728	0.461097	CDS	YKL106C-A	Putative protein of unknown function; identified by homology to uncharacterized proteins in other fungi
YIL150C	IX	61013	62728	0.80382	0.883233	4.662	10.1107	0.461097	CDS	MCM10	Essential chromatin-associated protein involved in the initiation of DNA replication; required for the association of the MCM2-7 complex with replication origins
YJR150C	X	708805	709701	0.73212	0.956262	1.11483	2.41777	0.461097	CDS	DAN1	Cell wall mannoprotein with similarity to Tir1p, Tir2p, Tir3p, and Tir4p; expressed under anaerobic conditions, completely repressed during aerobic growth
YOR072W-B	XV	464471	464632	2.88646	1.80209	12.3457	26.7746	0.461097	CDS	YOR072W-B	Putative protein of unknown function; identified by expression profiling and mass spectrometry
YOR293C-A	XV	867997	868146	1.50405	2.73332	6.66667	14.4583	0.461097	CDS	YOR293C-A	Putative protein of unknown function; identified by expression profiling and mass spectrometry
YBR051W	II	337986	338336	#N/A	#N/A	2.849	6.17875	0.461097	CDS	YBR051W	Dubious open reading frame unlikely to encode a protein, based on available experimental and comparative sequence data; partiallly overlaps the REG2/YBR050C regulatory subunit of the Glc7p type-1 protein phosphatase
YMR230W-A	XIII	733267	733455	1.80872	1.53104	21.164	45.8993	0.461097	CDS	YMR230W-A	Putative protein of unknown function
YDR029W	IV	501097	501411	1.4488	1.3448	3.1746	6.88489	0.461097	CDS	YDR029W	Dubious ORF unlikely to encode a protein, based on available experimental and comparative sequence data
YHL048C-A	VIII	5662	5796	1.32412	1.77454	7.40741	16.0648	0.461097	CDS	YHL048C-A	Putative protein of unknown function; identified by expression profiling and mass spectrometry
YOR024W	XV	377847	378170	0.378297	0.739367	3.08642	6.69365	0.461097	CDS	YOR024W	Dubious open reading frame unlikely to encode a protein, based on available experimental and comparative sequence data
YGR146C-A	VII	785281	785442	0.609068	0.873511	6.17284	13.3873	0.461097	CDS	YGR146C-A	Putative protein of unknown function
YIR021W-A	IX	398511	398723	0.901264	0.908322	37.5587	81.4551	0.461097	CDS	YIR021W-A	Putative protein of unknown function; identified by expression profiling and mass spectrometry
YKL037W	XI	369008	369364	0.572688	0.545322	19.6078	42.5243	0.461097	CDS	YKL037W	Putative protein of unknown function; null mutation confers sensitivity to tunicamycin and DTT
Q0250	MT	73758	74513	0.479774	0.459808	1.32275	2.86871	0.461097	CDS	COX2	Subunit II of cytochrome c oxidase, which is the terminal member of the mitochondrial inner membrane electron transport chain; one of three mitochondrially-encoded subunits
YGR273C	VII	1038721	1039245	0.665702	1.22736	1.90476	4.13094	0.461097	CDS	YGR273C	Putative protein of unknown function; deletion mutant has no readily detectable phenotype; expression downregulated by treatment with 8-methoxypsoralen plus UVA irradiation
YOR034C-A	XV	397426	397668	1.56558	1.08087	4.11523	8.92486	0.461097	CDS	YOR034C-A	Putative protein of unknown function; identified by expression profiling and mass spectrometry
YOR192C-C	XV	703989	704225	1.14576	1.18875	12.6582	27.4524	0.461097	CDS	YOR192C-C	Putative protein of unknown function; identified by expression profiling and mass spectrometry
YIR041W	IX	433925	434299	0.657555	1.03204	2.66667	5.78331	0.461097	CDS	PAU15	Putative protein of unknown function
YEL074W	V	6126	6464	0.926109	1.74155	2.94985	6.39747	0.461097	CDS	YEL074W	Hypothetical protein
YLR415C	XII	954256	954594	0.577354	0.810251	2.94985	6.39747	0.461097	CDS	YLR415C	Putative protein of unknown function; YLR415C is not an essential gene
YOR186C-A	XV	683330	683539	#N/A	#N/A	4.7619	10.3273	0.461097	CDS	YOR186C-A	Identified by gene-trapping, microarray-based expression analysis, and genome-wide homology searching
YIR013C	IX	380016	380381	0.810989	1.008	2.73224	5.92552	0.461097	CDS	GAT4	Protein containing GATA family zinc finger motifs
YDR010C	IV	465048	465380	1.15249	0.624908	6.00601	13.0255	0.461097	CDS	YDR010C	Dubious open reading frame unlikely to encode a protein, based on available experimental and comparative sequence data
YMR122C	XIII	510700	511074	0.597085	0.717011	10.6667	23.1332	0.461097	CDS	YMR122C	Dubious open reading frame unlikely to encode a functional protein, based on available experimental and comparative sequence data
YBR018C	II	274427	275527	0.74556	1.4639	0.908265	1.96979	0.461097	CDS	GAL7	Galactose-1-phosphate uridyl transferase, synthesizes glucose-1-phosphate and UDP-galactose from UDP-D-glucose and alpha-D-galactose-1-phosphate in the second step of galactose catabolism
YBL044W	II	136001	136369	0.62878	0.882467	2.71003	5.87735	0.461097	CDS	YBL044W	Putative protein of unknown function; YBL044W is not an essential protein
YPR092W	XVI	718377	718682	#N/A	#N/A	9.80392	21.2622	0.461097	CDS	YPR092W	Dubious open reading frame unlikely to encode a functional protein, based on available experimental and comparative sequence data
YLR399W-A	XII	920869	920973	#N/A	#N/A	38.0952	82.6187	0.461097	CDS	YLR399W-A	Dubious open reading frame unlikely to encode a protein, based on available experimental and comparative sequence data; overlaps the characterized ORF BDF1/YLR399C
YCR097W-A	III	294436	294702	1.32264	0.837675	3.74532	8.12263	0.461097	CDS	YCR097W-A	Dubious open reading frame unlikely to encode a protein, based on available experimental and comparative sequence data; identified by homology to a hemiascomycetous yeast protein
YMR322C	XIII	918364	919077	0.999288	0.231615	1.40056	3.03745	0.461097	CDS	SNO4	Possible chaperone and cysteine protease, similar to bacterial Hsp31 and yeast Hsp31p, Hsp32p, and Hsp33p; DJ-1/ThiJ/PfpI superfamily member; predicted involvement in pyridoxine metabolism; induced by mild heat stress and copper deprivation
YDR106W	IV	667001	667855	0.95274	2.04261	3.50877	7.60962	0.461097	CDS	ARP10	Component of the dynactin complex, localized to the pointed end of the Arp1p filament; may regulate membrane association of the complex
YHR087W	VIII	280822	281157	0.76091	0.875853	44.6429	93.5915	0.476997	CDS	YHR087W	Protein of unknown function involved in RNA metabolism; has structural similarity to SBDS, the human protein mutated in Shwachman-Diamond Syndrome (the yeast SBDS ortholog %3D SDO1); null mutation suppresses cdc13-1 temperature sensitivity
YKR075W-A	XI	579854	580123	#N/A	#N/A	59.2593	120.486	0.491837	CDS	YKR075W-A	Dubious open reading frame unlikely to encode a protein; completely overlaps the uncharacterized gene YKR075W; identified by gene-trapping, microarray-based expression analysis, and genome-wide homology searching
YER066C-A	V	291701	292201	#N/A	#N/A	13.9721	28.1374	0.496566	CDS	YER066C-A	Dubious open reading frame unlikely to encode a protein, partially overlaps uncharacterized ORF YER067W
YIL119C	IX	136651	137874	0.904576	1.56806	17.1569	34.551	0.496566	CDS	RPI1	Putative transcriptional regulator; overexpression suppresses the heat shock sensitivity of wild-type RAS2 overexpression and also suppresses the cell lysis defect of an mpk1 mutation
YPR015C	XVI	590280	591023	1.00245	1.12629	8.06452	16.0324	0.503015	CDS	YPR015C	Putative protein of unknown function; overexpression causes a cell cycle delay or arrest
YJL223C	X	8776	9138	0.690193	0.998456	16.5289	32.8597	0.503015	CDS	PAU1	Part of 23-member seripauperin multigene family encoded mainly in subtelomeric regions, active during alcoholic fermentation, regulated by anaerobiosis, negatively regulated by oxygen, repressed by heme
YBR147W	II	536569	537459	1.04758	1.22484	6.73401	13.3873	0.503015	CDS	YBR147W	Protein of unknown function; the authentic, non-tagged protein is detected in highly purified mitochondria in high-throughput studies; null mutant displays fluconazole resistance and suppresses cdc13-1 temperature sensitivity
YML081C-A	XIII	103983	104162	1.0481	1.64116	1283.33	2518.15	0.509634	CDS	ATP18	Subunit of the mitochondrial F1F0 ATP synthase, which is a large enzyme complex required for ATP synthesis; termed subunit I or subunit j; does not correspond to known ATP synthase subunits in other organisms
YNL024C	XIV	587108	587848	0.888406	0.984281	60.7287	118.534	0.51233	CDS	YNL024C	Putative protein of unknown function with seven beta-strand methyltransferase motif; green fluorescent protein (GFP)-fusion protein localizes to the cytoplasm; YNL024C is not an essential gene
YNL179C	XIV	300668	301105	0.543945	1.53859	11.4155	22.2816	0.51233	CDS	YNL179C	Dubious open reading frame, unlikely to encode a protein; not conserved in closely related Saccharomyces species; deletion in cyr1 mutant results in loss of stress resistance
YLR453C	XII	1041797	1042984	1.45995	1.19668	8.41751	16.4299	0.51233	CDS	RIF2	Protein that binds to the Rap1p C-terminus and acts synergistically with Rif1p to help control telomere length and establish telomeric silencing; deletion results in telomere elongation
YLR120W-A	XII	388673	388774	#N/A	#N/A	49.0196	95.6798	0.51233	CDS	YLR120W-A	Dubious open reading frame unlikely to encode a protein, based on experimental and comparative sequence data; partially overlaps the verified ORF YLR121C
YCL027W	III	71803	73341	1.05354	0.367654	3.24886	6.34135	0.51233	CDS	FUS1	Membrane protein localized to the shmoo tip, required for cell fusion; expression regulated by mating pheromone; proposed to coordinate signaling, fusion, and polarization events required for fusion; potential Cdc28p substrate
YAL064C-A	I	13364	13744	0.821093	0.528054	13.1234	25.6151	0.51233	CDS	YAL064C-A	Putative protein of unknown function; YAL064C-A is not an essential gene
YER188W	V	568035	568754	0.839229	0.722959	25	48.1942	0.518734	CDS	YER188W	Hypothetical protein
YOR100C	XV	513296	514279	0.699318	1.3556	8.13008	15.428	0.526968	CDS	CRC1	Mitochondrial inner membrane carnitine transporter, required for carnitine-dependent transport of acetyl-CoA from peroxisomes to mitochondria during fatty acid beta-oxidation
YDR241W	IV	945147	945434	#N/A	#N/A	13.8889	26.3562	0.526968	CDS	BUD26	Dubious open reading frame, unlikely to encode a protein; not conserved in closely related Saccharomyces species; 1%25 of ORF overlaps the verified gene SNU56; diploid mutant displays a weak budding pattern phenotype in a systematic assay
YJL047C-A	X	349039	349173	1.5312	1.25818	29.6296	56.2266	0.526968	CDS	YJL047C-A	Putative protein of unknown function
YGR269W	VII	1026642	1026968	#N/A	#N/A	12.2324	23.2128	0.526968	CDS	YGR269W	Dubious open reading frame unlikely to encode a protein, based on available experimental and comparative sequence data; partially overlaps the uncharacterized ORF HUA1/YGR268C
YKR097W	XI	630790	632439	1.06265	1.41579	14.5455	27.6022	0.526968	CDS	PCK1	Phosphoenolpyruvate carboxykinase, key enzyme in gluconeogenesis, catalyzes early reaction in carbohydrate biosynthesis, glucose represses transcription and accelerates mRNA degradation, regulated by Mcm1p and Cat8p, located in the cytosol
YIL160C	IX	40191	41444	0.817103	1.20505	9.56938	18.1593	0.526968	CDS	POT1	3-ketoacyl-CoA thiolase with broad chain length specificity, cleaves 3-ketoacyl-CoA into acyl-CoA and acetyl-CoA during beta-oxidation of fatty acids
YMR265C	XIII	796539	797924	0.603712	1.6148	56.2771	106.403	0.528905	CDS	YMR265C	Putative protein of unknown function
YPR160C-A	XVI	862573	862857	#N/A	#N/A	24.5614	45.6577	0.537946	CDS	YPR160C-A	Identified by gene-trapping, microarray-based expression analysis, and genome-wide homology searching
YPL186C	XVI	194511	195425	0.959341	0.978347	7.65027	14.2213	0.537946	CDS	UIP4	Protein that interacts with Ulp1p, a Ubl (ubiquitin-like protein)-specific protease for Smt3p protein conjugates; detected in a phosphorylated state in the mitochondrial outer membrane; also detected in ER and nuclear envelope
YGR248W	VII	985977	986744	0.855726	0.855498	9.11458	16.9433	0.537946	CDS	SOL4	6-phosphogluconolactonase with similarity to Sol3p
YEL045C	V	68840	69265	0.5859	0.88909	16.4319	30.5456	0.537946	CDS	YEL045C	Dubious open reading frame unlikely to encode a protein based on available experimental and comparative sequence data; deletion gives MMS sensitivity, growth defect under alkaline conditions, less than optimal growth upon citric acid stress
YBR047W	II	331831	332358	0.904291	1.41265	24.6212	45.1821	0.544933	CDS	FMP23	Putative protein of unknown function; proposed to be involved in iron or copper homeostatis; the authentic, non-tagged protein is detected in highly purified mitochondria in high-throughput studies
YIL030W-A	IX	295564	295902	#N/A	#N/A	38.3481	70.3721	0.544933	CDS	YIL030W-A	Dubious open reading frame unlikely to encode a protein, based on available experimental and comparative sequence data; partially overlaps the verified gene YIL031W.
YKR004C	XI	446442	447679	1.41426	1.97452	12.9241	23.6494	0.546485	CDS	ECM9	Non-essential protein of unknown function
YOL058W	XV	219210	220472	0.702026	1.01185	512.272	936.697	0.546892	CDS	ARG1	Arginosuccinate synthetase, catalyzes the formation of L-argininosuccinate from citrulline and L-aspartate in the arginine biosynthesis pathway; potential Cdc28p substrate
YDR504C	IV	1456303	1456686	0	1.44382	23.4375	42.3582	0.553316	CDS	SPG3	Protein required for survival at high temperature during stationary phase; not required for growth on nonfermentable carbon sources
YDR149C	IV	755552	756259	#N/A	#N/A	4.23729	7.65798	0.553316	CDS	YDR149C	Dubious open reading frame unlikely to encode a functional protein, based on available experimental and comparative sequence data; overlaps the verified gene NUM1; null mutation blocks anaerobic growth
YMR107W	XIII	483013	483360	0.650369	1.22061	8.62069	15.58	0.553316	CDS	SPG4	Protein required for survival at high temperature during stationary phase; not required for growth on nonfermentable carbon sources
YKL165C-A	XI	135795	136028	1.1337	1.2513	12.8205	23.1703	0.553316	CDS	YKL165C-A	Dubious open reading frame unlikely to encode a protein, based on available experimental and comparative sequence data
YKL031W	XI	381715	382128	0.449977	0.865628	7.24638	13.0963	0.553316	CDS	YKL031W	Dubious open reading frame, unlikely to encode a protein; not conserved in closely related Saccharomyces species
YJL089W	X	265921	268410	0.6885	0.558195	1.20482	2.17745	0.553316	CDS	SIP4	C6 zinc cluster transcriptional activator that binds to the carbon source-responsive element (CSRE) of gluconeogenic genes; involved in the positive regulation of gluconeogenesis; regulated by Snf1p protein kinase; localized to the nucleus
YBL073W	II	87644	87955	#N/A	#N/A	9.61538	17.3777	0.553316	CDS	YBL073W	Dubious open reading frame unlikely to encode a protein, based on available experimental and comparative sequence data; partially overlaps the essential gene AAR2/YBL074C
YML100W-A	XIII	70138	70311	0.525371	0.51197	17.2414	31.1601	0.553316	CDS	YML100W-A	Putative protein of unknown function; identified by gene-trapping, microarray-based expression analysis, and genome-wide homology searching
YIL012W	IX	333009	333401	0.410747	0.840743	7.63359	13.7961	0.553316	CDS	YIL012W	Dubious open reading frame unlikely to encode a protein, based on available experimental and comparative sequence data
YER128W	V	415855	416466	0.950304	1.08141	37.5817	67.3302	0.55817	CDS	YER128W	Putative protein of unknown function
YDR453C	IV	1365064	1365654	0.718007	1.44693	33.8409	60.5486	0.558905	CDS	TSA2	Stress inducible cytoplasmic thioredoxin peroxidase; cooperates with Tsa1p in the removal of reactive oxygen, nitrogen and sulfur species using thioredoxin as hydrogen donor; deletion enhances the mutator phenotype of tsa1 mutants
YER067C-A	V	292238	292561	#N/A	#N/A	67.9012	120.486	0.563563	CDS	YER067C-A	Dubious open reading frame unlikely to encode a protein, based on available experimental and comparative sequence data; partially overlaps the uncharacterized ORF YER067W
YAL034C-B	I	79490	79843	#N/A	#N/A	22.5989	39.8215	0.567504	CDS	YAL034C-B	Dubious open reading frame unlikely to encode a protein, based on available experimental and comparative sequence data
YPR078C	XVI	697144	698262	1.18859	0.905439	11.6175	20.3501	0.570882	CDS	YPR078C	Putative protein of unknown function; possible role in DNA metabolism and/or in genome stability; expression is heat-inducible
YER067W	V	292064	292549	0.875618	1.16317	57.6132	100.405	0.57381	CDS	YER067W	Putative protein of unknown function; green fluorescent protein (GFP)-fusion protein localizes to the cytoplasm and nucleus; YER067W is not an essential gene; protein abundance is increased upon intracellular iron depletion
YPL183W-A	XVI	199094	199375	1.00187	1.45028	368.794	642.163	0.5743	CDS	YPL183W-A	Homolog of the prokaryotic ribosomal protein L36, likely to be a mitochondrial ribosomal protein coded in the nuclear genome; null mutation suppresses cdc13-1 temperature sensitivity
YNL117W	XIV	406360	408024	0.640741	0.923784	6.00601	10.4204	0.576371	CDS	MLS1	Malate synthase, enzyme of the glyoxylate cycle, involved in utilization of non-fermentable carbon sources; expression is subject to carbon catabolite repression; localizes in peroxisomes during growth in oleic acid medium
YJL077W-A	X	294794	294880	#N/A	#N/A	114.943	199.424	0.576371	CDS	YJL077W-A	Dubious open reading frame unlikely to encode a protein, based on available experimental and comparative sequence data; completely overlaps the verified gene YJL077C/ICS3
YKR041W	XI	517840	518592	1.23672	1.06818	6.64011	11.5205	0.576371	CDS	YKR041W	Putative protein of unknown function; green fluorescent protein (GFP)-fusion protein localizes to the cytoplasm and nucleus
YBL043W	II	136691	137464	0.837252	1.17137	25.8398	44.8319	0.576371	CDS	ECM13	Non-essential protein of unknown function; induced by treatment with 8-methoxypsoralen and UVA irradiation
YBR191W-A	II	607144	607218	1.90381	2.55729	1880	3238.65	0.580488	CDS	YBR191W-A	Dubious open reading frame unlikely to encode a protein, based on available experimental and comparative sequence data
YGL222C	VII	80658	81185	0.951397	1.95036	26.5152	45.1821	0.586851	CDS	EDC1	RNA-binding protein, activates mRNA decapping directly by binding to the mRNA substrate and enhancing the activity of the decapping proteins Dcp1p and Dcp2p
YGL064C	VII	381526	383211	1.52996	0.997232	17.7936	30.2286	0.588634	CDS	MRH4	Mitochondrial ATP-dependent RNA helicase of the DEAD-box family, plays an essential role in mitochondrial function
YEL005C	V	145906	146754	1.72508	2.5913	18.8457	31.9308	0.590204	CDS	VAB2	Protein with a potential role in vacuolar function, as suggested by its ability to bind Vac8p; green fluorescent protein (GFP)-fusion protein localizes to the cytoplasm in a punctate pattern
YOR050C	XV	424272	424619	1.12817	0.648489	51.7241	87.2482	0.592839	CDS	YOR050C	Dubious open reading frame unlikely to encode a protein, based on available experimental and comparative sequence data; null mutation is viable
YDR112W	IV	679541	679849	#N/A	#N/A	29.1262	49.1301	0.592839	CDS	IRC2	Dubious open reading frame, unlikely to encode a protein, based on available experimental and comparative sequence data; partially overlaps YDR111C; null mutant displays increased levels of spontaneous Rad52p foci
YBL068W-A	II	91792	92028	#N/A	#N/A	84.3882	141.838	0.594964	CDS	YBL068W-A	Dubious open reading frame unlikely to encode a protein; identified by fungal homology and RT-PCR
YOR200W	XV	720418	720816	#N/A	#N/A	250.627	421.247	0.594964	CDS	YOR200W	Dubious open reading frame unlikely to encode a protein, based on available experimental and comparative sequence data; partially overlaps the verified ORF MRM1/YOR201c
YDL032W	IV	393687	393998	#N/A	#N/A	41.6667	69.5109	0.599426	CDS	YDL032W	Dubious open reading frame unlikely to encode a protein, based on available experimental and comparative sequence data; partially overlaps verified gene SLM3/YDL033C; YDL032W is not an essential gene
YGL075C	VII	366928	368091	0.758144	1.42221	18.0412	29.8109	0.60519	CDS	MPS2	Essential membrane protein localized at the nuclear envelope and spindle pole body (SPB), required for insertion of the newly duplicated SPB into the nuclear envelope; potentially phosphorylated by Cdc28p
YLR154W-F	XII	455884	456024	#N/A	#N/A	4226.95	6883.06	0.614109	CDS	YLR154W-F	Dubious open reading frame unlikely to encode a protein; encoded within the the 35S rRNA gene on the opposite strand
YLR162W-A	XII	490407	490595	1.07106	1.00367	14883.6	24229.1	0.614286	CDS	YLR162W-A	Putative protein of unknown function identified by fungal homology comparisons and RT-PCR
YFL051C	VI	30058	30540	1.14228	1.37011	8.28157	13.4704	0.614796	CDS	YFL051C	Putative protein of unknown function; YFL051C is not an essential gene
YIL054W	IX	254541	254858	0.607011	0.879653	6.28931	10.2299	0.614796	CDS	YIL054W	Dubious open reading frame unlikely to encode a protein, based on available experimental and comparative sequence data
YAL031W-A	I	84670	84978	#N/A	#N/A	32.3625	52.6394	0.614796	CDS	YAL031W-A	Dubious open reading frame unlikely to encode a protein, based on available experimental and comparative sequence data
YLR416C	XII	954488	954886	#N/A	#N/A	5.01253	8.15316	0.614796	CDS	YLR416C	Dubious open reading frame unlikely to encode a functional protein, based on available experimental and comparative sequence data
YGR006W	VII	506074	506829	0.93142	0.899631	13.2275	21.5153	0.614796	CDS	PRP18	Splicing factor involved in the positioning of the 3' splice site during the second catalytic step of splicing, part of snRNP U5, interacts with Slu7p
YAR030C	I	186506	186847	#N/A	#N/A	29.2398	47.5601	0.614796	CDS	YAR030C	Dubious open reading frame unlikely to encode a protein, based on available experimental and comparative sequence data; partially overlaps the uncharacterized ORF YAR029W and the verified gene PRM9
YOL161C	XV	11548	11910	0.856782	1.26427	11.0193	17.9235	0.614796	CDS	PAU20	Putative protein of unknown function
YGR022C	VII	529261	529590	#N/A	#N/A	6.06061	9.85792	0.614796	CDS	YGR022C	Dubious open reading frame unlikely to encode a protein, based on available experimental and comparative sequence data; overlaps almost completely with the verified ORF MTL1/YGR023W
YOR186W	XV	683112	683546	0.808024	0.767274	9.1954	14.9568	0.614796	CDS	YOR186W	Putative protein of unknown function; proper regulation of expression during heat stress is sphingolipid-dependent
YHR176W	VIII	454229	455527	0.927569	0.781165	13.8568	22.5389	0.614796	CDS	FMO1	Flavin-containing monooxygenase, localized to the cytoplasmic face of the ER membrane; catalyzes oxidation of biological thiols to maintain the ER redox buffer ratio for correct folding of disulfide-bonded proteins
YBL107W-A	II	9268	9372	1.38563	1.98872	19.0476	30.982	0.614796	CDS	YBL107W-A	Dubious open reading frame unlikely to encode a protein, based on available experimental and comparative sequence data; completely overlaps the Ty2 LTR YBLWdelta2
YER138W-A	V	449470	449574	1.79502	0.957343	19.0476	30.982	0.614796	CDS	YER138W-A	Putative protein of unknown function
YPR064W	XVI	678948	679367	0.760408	0.98726	4.7619	7.7455	0.614796	CDS	YPR064W	Dubious open reading frame unlikely to encode a functional protein, based on available experimental and comparative sequence data
YBR027C	II	294024	294356	1.75124	0.512862	6.00601	9.7691	0.614796	CDS	YBR027C	Dubious open reading frame unlikely to encode a protein, based on available experimental and comparative sequence data
YOL100W	XV	129237	132482	1.44971	1.54585	8.00986	13.0285	0.614796	CDS	PKH2	Serine/threonine protein kinase involved in sphingolipid-mediated signaling pathway that controls endocytosis; activates Ypk1p and Ykr2p, components of signaling cascade required for maintenance of cell wall integrity; redundant with Pkh1p
YKL026C	XI	389023	389526	1.65205	2.02128	23.8095	38.7275	0.614796	CDS	GPX1	Phospholipid hydroperoxide glutathione peroxidase induced by glucose starvation that protects cells from phospholipid hydroperoxides and nonphospholipid peroxides during oxidative stress
YHR213W	VIII	539151	539747	0.808352	0.525968	3.35008	5.4491	0.614796	CDS	YHR213W	Possible pseudogene; has similarity to Flo1p, which is a lectin-like protein involved in flocculation
YOL085C	XV	161673	162014	#N/A	#N/A	5.84795	9.51202	0.614796	CDS	YOL085C	Dubious open reading frame unlikely to encode a protein, based on experimental and comparative sequence data; partially overlaps the dubious gene YOL085W-A
YPL164C	XVI	239349	241496	1.02413	1.01107	12.1043	19.6883	0.614796	CDS	MLH3	Protein involved in DNA mismatch repair and crossing-over during meiotic recombination; forms a complex with Mlh1p; mammalian homolog is implicated mammalian microsatellite instability
YDR179C	IV	818705	819193	1.29241	1.21012	12.2699	19.9577	0.614796	CDS	CSN9	Subunit of the Cop9 signalosome, which is required for deneddylation, or removal of the ubiquitin-like protein Rub1p from Cdc53p (cullin); involved in adaptation to pheromone signaling
YBL048W	II	127302	127613	0.812838	0.940837	12.8205	20.8533	0.614796	CDS	YBL048W	Dubious open reading frame unlikely to encode a protein, based on experimental and comparative sequence data
YPL119C-A	XVI	324023	324286	1.1412	0.888256	7.57576	12.3224	0.614796	CDS	YPL119C-A	Putative protein of unknown function; identified by expression profiling and mass spectrometry
YDL021W	IV	413950	414885	1.20487	2.63269	8.54701	13.9022	0.614796	CDS	GPM2	Homolog of Gpm1p phosphoglycerate mutase, which converts 3-phosphoglycerate to 2-phosphoglycerate in glycolysis; may be non-functional derivative of a gene duplication event
YER165C-A	V	512622	512978	#N/A	#N/A	5.60224	9.11236	0.614796	CDS	YER165C-A	Dubious open reading frame unlikely to encode a protein, based on available experimental and comparative sequence data; overlaps the verified gene DNF1/YER166W
YDL162C	IV	167360	167716	#N/A	#N/A	5.60224	9.11236	0.614796	CDS	YDL162C	Dubious open reading frame unlikely to encode a protein, based on available experimental and comparative sequence data; partially overlaps ENT1/YDL161W, a verified gene involved in endocytosis and actin cortical patch assembly
YLR400W	XII	922063	922536	0.802397	1.33485	33.7553	54.9048	0.614796	CDS	YLR400W	Dubious open reading frame unlikely to encode a functional protein, based on available experimental and comparative sequence data
YAR066W	I	221040	221651	0.671354	0.503018	13.0719	21.2622	0.614796	CDS	YAR066W	Putative GPI protein
YGR293C	VII	1079892	1080353	#N/A	#N/A	8.65801	14.0827	0.614796	CDS	YGR293C	Dubious open reading frame unlikely to encode a protein, based on available experimental and comparative sequence data; partially overlaps the uncharacterized ORF YGR294W
YLR334C	XII	796698	797078	3.11766	1.02572	5.24934	8.53835	0.614796	CDS	YLR334C	Dubious open reading frame unlikely to encode a protein, based on available experimental and comparative sequence data; overlaps a stand-alone long terminal repeat sequence whose presence indicates a retrotransposition event occurred here
YKL102C	XI	247706	248011	0.682473	1.39173	6.53595	10.6311	0.614796	CDS	YKL102C	Dubious open reading frame unlikely to encode a functional protein; deletion confers sensitivity to citric acid; predicted protein would include a thiol-disulfide oxidoreductase active site
YLR366W	XII	855537	855842	#N/A	#N/A	6.53595	10.6311	0.614796	CDS	YLR366W	Dubious open reading frame unlikely to encode a protein, based on available experimental and comparative sequence data; partially overlaps the dubious ORF YLR364C-A
YGL149W	VII	225577	225882	#N/A	#N/A	6.53595	10.6311	0.614796	CDS	YGL149W	Dubious open reading frame unlikely to encode a protein, based on available experimental and comparative sequence data; partially overlaps the verified ORF INO80/YGL150C.
YDL059C	IV	344237	344953	0.664968	1.64363	64.1562	102.841	0.623837	CDS	RAD59	Protein involved in the repair of double-strand breaks in DNA during vegetative growth via recombination and single-strand annealing; anneals complementary single-stranded DNA; homologous to Rad52p
YER028C	V	210691	211875	1.00934	0.948093	32.0675	51.2445	0.625774	CDS	MIG3	Probable transcriptional repressor involved in response to toxic agents such as hydroxyurea that inhibit ribonucleotide reductase; phosphorylation by Snf1p or the Mec1p pathway inactivates Mig3p, allowing induction of damage response genes
YMR086C-A	XIII	442025	442363	#N/A	#N/A	50.1475	79.9683	0.627092	CDS	YMR086C-A	Dubious open reading frame unlikely to encode a functional protein, based on available experimental and comparative sequence data
YIR019C	IX	389569	393672	1.27515	0.911402	6.82261	10.8331	0.629791	CDS	MUC1	GPI-anchored cell surface glycoprotein (flocculin) required for pseudohyphal formation, invasive growth, flocculation, and biofilms; transcriptionally regulated by the MAPK pathway (via Ste12p and Tec1p) and the cAMP pathway (via Flo8p)
YAR029W	I	186315	186539	0.816815	0.974732	57.7778	91.5691	0.630975	CDS	YAR029W	Member of DUP240 gene family but contains no transmembrane domains; green fluorescent protein (GFP)-fusion protein localizes to the cytoplasm in a punctate pattern
YMR062C	XIII	395053	396378	0.586324	1.11374	213.424	337.741	0.631915	CDS	ECM40	Mitochondrial ornithine acetyltransferase, catalyzes the fifth step in arginine biosynthesis; also possesses acetylglutamate synthase activity, regenerates acetylglutamate while forming ornithine
YMR194C-B	XIII	652593	652886	1.34364	1.48072	119.048	188.105	0.632878	CDS	YMR194C-B	Putative protein of unknown function
YKL118W	XI	218770	219081	#N/A	#N/A	35.2564	55.6088	0.634008	CDS	YKL118W	Dubious open reading frame, unlikely to encode a protein; partially overlaps the verified gene VPH2
YLR039C	XII	225427	228597	0.829148	1.35348	12.6143	19.834	0.635996	CDS	RIC1	Protein involved in retrograde transport to the cis-Golgi network; forms heterodimer with Rgp1p that acts as a GTP exchange factor for Ypt6p; involved in transcription of rRNA and ribosomal protein genes
YLL066W-A	XII	6486	6968	#N/A	#N/A	60.0414	94.2931	0.636753	CDS	YLL066W-A	Dubious open reading frame unlikely to encode a protein, based on available experimental and comparative sequence data; completely overlaps the uncharacterized ORF YLL066C
YDR018C	IV	482667	483857	1.11778	1.24792	7.55668	11.8361	0.638442	CDS	YDR018C	Probable membrane protein with three predicted transmembrane domains; homologous to Ybr042cp, similar to C. elegans F55A11.5 and maize 1-acyl-glycerol-3-phosphate acyltransferase; null exhibits no apparent phenotype
YBL029W	II	166137	167267	1.02012	2.39336	31.8302	49.8561	0.638442	CDS	YBL029W	Non-essential protein of unknown function
YIR020C	IX	394252	394554	0.946152	1.0207	29.703	46.5241	0.638442	CDS	YIR020C	Dubious open reading frame unlikely to encode a functional protein, based on available experimental and comparative sequence data
YLR346C	XII	822287	822592	0.726612	1.37266	29.4118	46.068	0.638442	CDS	YLR346C	Putative protein of unknown function found in mitochondria; expression is regulated by transcription factors involved in pleiotropic drug resistance, Pdr1p and Yrr1p; YLR346C is not an essential gene
YCL026C-A	III	74704	75285	0.775313	0.978601	15.4639	24.2213	0.638442	CDS	FRM2	Protein of unknown function, involved in the integration of lipid signaling pathways with cellular homeostasis; similar to bacterial nitroreductases
YDR545C-A	IV	1530848	1531327	#N/A	#N/A	52.0833	81.3278	0.640412	CDS	YDR545C-A	Dubious open reading frame unlikely to encode a protein, based on available experimental and comparative sequence data; completely overlaps the verified ORF YRF1-1/YDR545W
YHR032C-A	VIII	175268	175387	#N/A	#N/A	441.667	686.768	0.643109	CDS	YHR032C-A	Dubious open reading frame unlikely to encode a protein, based on available experimental and comparative sequence data; partially overlaps the dubious ORF YHR032W-A
YGL240W	VII	48613	49365	1.01242	0.839091	9.29615	14.4007	0.645536	CDS	DOC1	Processivity factor required for the ubiquitination activity of the anaphase promoting complex (APC), mediates the activity of the APC by contributing to substrate recognition; involved in cyclin proteolysis
YLR437C-A	XII	1012456	1012683	#N/A	#N/A	30.7018	47.5601	0.645536	CDS	YLR437C-A	Dubious open reading frame unlikely to encode a protein, based on available experimental and comparative sequence data; partially overlaps the verified ORF CAR2/YLR438W
YIL029W-A	IX	299734	300105	#N/A	#N/A	18.8172	29.1497	0.645536	CDS	YIL029W-A	Dubious ORF unlikely to encode a functional protein, based on available experimental and comparative sequence data
YEL014C	V	128303	128608	2.01282	0.855903	45.7516	70.8739	0.645536	CDS	YEL014C	Dubious open reading frame unlikely to encode a functional protein, based on available experimental and comparative sequence data
YGL243W	VII	43307	44509	1.35473	1.13183	66.5004	101.857	0.652881	CDS	TAD1	tRNA-specific adenosine deaminase, deaminates adenosine-37 to inosine in tRNA-Ala
YKR074W	XI	578851	579318	2.53582	1.2363	297.009	454.138	0.654005	CDS	YKR074W	Putative protein of unknown function; epitope-tagged protein localizes to the cytoplasm; YKR074W is not an essential gene
YEL067C	V	26189	26776	#N/A	#N/A	45.9184	70.0784	0.655243	CDS	YEL067C	Putative protein of unknown function; the authentic, non-tagged protein is detected in highly purified mitochondria in high-throughput studies
YDR525W-A	IV	1490588	1490827	0.757727	1.01196	112.5	171.692	0.655243	CDS	SNA2	Protein of unknown function, has similarity to Pmp3p, which is involved in cation transport; green fluorescent protein (GFP)-fusion protein localizes to the cytoplasm in a punctate pattern
YCR083W	III	259575	259958	1.07106	1.68512	70.3125	107.308	0.655243	CDS	TRX3	Mitochondrial thioredoxin, highly conserved oxidoreductase required to maintain the redox homeostasis of the cell, forms the mitochondrial thioredoxin system with Trr2p, redox state is maintained by both Trr2p and Glr1p
YER093C-A	V	347908	348396	1.07181	0.888022	96.1145	146.357	0.656714	CDS	YER093C-A	Putative protein of unknown function; YER093C-A contains an intron; YER093C-A is not an essential gene
YNL097C-B	XIV	440799	440921	0.612933	0.963008	40.6504	61.7122	0.65871	CDS	YNL097C-B	Putative protein of unknown function
YDR215C	IV	894115	894498	1.15444	0.826691	13.0208	19.7672	0.65871	CDS	YDR215C	Dubious open reading frame unlikely to encode a protein, based on available experimental and comparative sequence data; null mutant displays elevated sensitivity to expression of a mutant huntingtin fragment or of alpha-synuclein
YFR032C	VI	222078	222947	1.74528	0.903015	22.9885	34.8993	0.65871	CDS	YFR032C	Putative protein of unknown function; transcribed during sporulation; YFR032C is not an essential gene
YFL058W	VI	12929	13951	0.800189	1.40641	9.77517	14.8399	0.65871	CDS	THI5	Protein involved in synthesis of the thiamine precursor hydroxymethylpyrimidine (HMP); member of a subtelomeric gene family including THI5, THI11, THI12, and THI13
YPR047W	XVI	657526	658935	1.46994	0.929051	51.773	77.6748	0.666536	CDS	MSF1	Mitochondrial phenylalanyl-tRNA synthetase, active as a monomer, unlike the cytoplasmic subunit which is active as a dimer complexed to a beta subunit dimer; similar to the alpha subunit of E. coli phenylalanyl-tRNA synthetase
YPR057W	XVI	672468	673493	1.10541	0.872542	82.846	123.656	0.66997	CDS	BRR1	snRNP protein component of spliceosomal snRNPs, required for pre-mRNA splicing and snRNP biogenesis; in null mutant newly-synthesized snRNAs are destabilized and 3'-end processing is slowed

## Sheet: DRYGIN GENE vs cDNA RNA-Seq 
DRYGIN	ratio expression	VALUE EXPRESSION	DESCRIPTION
YFL011W	0.230548	1.5 Down	Putative hexose transporter, expressed at low levels and expression is repressed by glucose
YKL055C	0.409864	1.5 Down	Mitochondrial 3-oxoacyl-%5Bacyl-carrier-protein%5D reductase, may comprise a type II mitochondrial fatty acid synthase along with Mct1p
YIL150C	0.461097	1.5 Down	Essential chromatin-associated protein involved in the initiation of DNA replication; required for the association of the MCM2-7 complex with replication origins
YDR111C	0.719311	0	Putative alanine transaminase (glutamic pyruvic transaminase)
YML128C	0.786577	0	Protein of unknown function; mutant is defective in directing meiotic recombination events to homologous chromatids; the authentic, non-tagged protein is detected in highly purified mitochondria and is phosphorylated
YDL217C	0.809731	0	Component of the mitochondrial Tim54p-Tim22p complex involved in insertion of polytopic proteins into the inner membrane
YNL300W	0.818632	0	Glycosylphosphatidylinositol-dependent cell wall protein, expression is periodic and decreases in respone to ergosterol perturbation or upon entry into stationary phase; depletion increases resistance to lactic acid
YKR082W	0.82761	0	Subunit of the Nup84p subcomplex of the nuclear pore complex (NPC), localizes to both sides of the NPC, required to establish a normal nucleocytoplasmic concentration gradient of the GTPase Gsp1p
YDR386W	0.831783	0	Helix-hairpin-helix protein, involved in DNA repair and replication fork stability; functions as an endonuclease in complex with Mms4p; interacts with Rad54p
YLR449W	0.857954	0	Peptidyl-prolyl cis-trans isomerase (PPIase) (proline isomerase) localized to the nucleus; catalyzes isomerization of proline residues in histones H3 and H4, which affects lysine methylation of those histones
YGR188C	0.860714	0	Protein kinase that forms a complex with Mad1p and Bub3p that is crucial in the checkpoint mechanism required to prevent cell cycle progression into anaphase in the presence of spindle damage, associates with centromere DNA via Skp1p
YDR512C	0.875303	0	Non-essential protein of unknown function required for transcriptional induction of the early meiotic-specific transcription factor IME1, also required for sporulation
YGR140W	0.878966	0	Essential kinetochore protein, component of the CBF3 multisubunit complex that binds to the CDEIII region of the centromere; Cbf2p also binds to the CDEII region possibly forming a different multimeric complex, ubiquitinated in vivo
YLR287C-A	0.884937	0	Protein component of the small (40S) ribosomal subunit; nearly identical to Rps30Bp and has similarity to rat S30 ribosomal protein
YKL059C	0.911471	0	Essential conserved subunit of CPF (cleavage and polyadenylation factor), plays a role in 3' end formation of mRNA via the specific cleavage and polyadenylation of pre-mRNA, contains a putative RNA-binding zinc knuckle motif
YBR123C	0.912687	0	One of six subunits of the RNA polymerase III transcription initiation factor complex (TFIIIC); part of the TauA globular domain of TFIIIC that binds DNA at the BoxA promoter sites of tRNA and similar genes; human homolog is TFIIIC-63
YHR013C	0.912926	0	Subunit of the N-terminal acetyltransferase NatA (Nat1p, Ard1p, Nat5p); N-terminally acetylates many proteins, which influences multiple processes such as the cell cycle, heat-shock resistance, mating, sporulation, and telomeric silencing
YLR038C	0.917416	0	Subunit VIb of cytochrome c oxidase, which is the terminal member of the mitochondrial inner membrane electron transport chain; required for assembly of cytochrome c oxidase but not required for activity after assembly; phosphorylated
YDR363W-A	0.91912	0	Component of the lid subcomplex of the regulatory subunit of the 26S proteasome; involved in mRNA export mediated by the TREX-2 complex (Sac3p-Thp1p); ortholog of human DSS1
YPL194W	0.922194	0	DNA damage checkpoint protein, part of a PCNA-like complex required for DNA damage response, required for pachytene checkpoint to inhibit cell cycle in response to unrepaired recombination intermediates; potential Cdc28p substrate
YGL175C	0.922194	0	Endonuclease that processes hairpin DNA structures with the MRX complex; involved in meiotic and mitotic double-strand break repair; phosphorylated in response to DNA damage and required for normal resistance to DNA-damaging agents
YDR131C	0.922194	0	F-box protein, substrate-specific adaptor subunit that recruits substrates to a core ubiquitination complex
YDR399W	0.922194	0	Dimeric hypoxanthine-guanine phosphoribosyltransferase, catalyzes the formation of both inosine monophosphate and guanosine monophosphate; mutations in the human homolog HPRT1 can cause Lesch-Nyhan syndrome and Kelley-Seegmiller syndrome
YDR363W	0.922194	0	Protein involved in silencing; may recruit or stabilize Sir proteins; role in Rad51-dependent homologous recombination repair and intra S-phase DNA damage checkpoint; member of the RENi (Rad60-Esc2-Nip45) family of SUMO-like domain proteins
YBR048W	0.936076	0	Protein component of the small (40S) ribosomal subunit; identical to Rps11Ap and has similarity to E. coli S17 and rat S11 ribosomal proteins
YLR350W	0.939324	0	Evolutionarily conserved protein with similarity to Orm1p, required for resistance to agents that induce the unfolded protein response; human ortholog is located in the endoplasmic reticulum
YBR033W	0.948542	0	Putative zinc cluster protein; YBR033W is not an essential gene
YLR272C	0.956776	0	Subunit of the condensin complex; required for establishment and maintenance of chromosome condensation, chromosome segregation, chromatin binding of condensin, tRNA gene clustering at the nucleolus, and silencing at the mating type locus
YDL115C	0.956994	0	Protein of unknown function, deletion causes hypersensitivity to the K1 killer toxin
YPL226W	0.961541	0	ATP binding cassette family member; Asn/Gln-rich rich region supports %5BNU+%5D prion formation and susceptibility to %5BPSI+%5D prion induction; homologous to mRNA export factor from S. pombe and similar protein from C. albicans
YEL038W	0.973837	0	Protein with sequence similarity to 2,3-diketo-5-methylthiopentyl-1-phosphate enolase-phosphatases, involved in methionine salvage; found in both the cytoplasm and nucleus
YBR198C	0.984225	0	Subunit (90 kDa) of TFIID and SAGA complexes, involved in RNA polymerase II transcription initiation and in chromatin modification
YOR182C	0.987582	0	Protein component of the small (40S) ribosomal subunit; nearly identical to Rps30Ap and has similarity to rat S30 ribosomal protein
YGL163C	0.990002	0	DNA-dependent ATPase, stimulates strand exchange by modifying the topology of double-stranded DNA; involved in the recombinational repair of double-strand breaks in DNA during vegetative growth and meiosis; member of the SWI/SNF family
YJL050W	0.993835	0	Dead-box family ATP dependent helicase required for mRNA export from the nucleus; co-factor of the exosome complex, required for 3' end formation of 5.8S rRNA
YJL004C	0.996393	0	Integral membrane protein of the Golgi required for targeting of the Arf-like GTPase Arl3p to the Golgi; multicopy suppressor of ypt6 null mutation
YHR066W	1.00275	0	Constituent of 66S pre-ribosomal particles, required for ribosomal large subunit maturation; functionally redundant with Ssf2p; member of the Brix family
YJR045C	1.00585	0	Mitochondrial matrix ATPase, subunit of the presequence translocase-associated protein import motor (PAM) and of SceI endonuclease; involved in protein folding and translocation into the matrix; phosphorylated; member of HSP70 family
YJL013C	1.01441	0	Subunit of the spindle-assembly checkpoint complex, which delays anaphase onset in cells with defects in mitotic spindle assembly; pseudosubstrate inhibitor of APC(Cdc20), the anaphase promoting complex involved in securin (Pds1p) turnover
YDR156W	1.01656	0	RNA polymerase I subunit A14
YBR211C	1.01927	0	Essential kinetochore protein associated with microtubules and spindle pole bodies; component of the kinetochore sub-complex COMA (Ctf19p, Okp1p, Mcm21p, Ame1p); involved in spindle checkpoint maintenance
YOR103C	1.021	0	Epsilon subunit of the oligosaccharyltransferase complex of the ER lumen, which catalyzes asparagine-linked glycosylation of newly synthesized proteins
YMR236W	1.02853	0	Subunit (17 kDa) of TFIID and SAGA complexes, involved in RNA polymerase II transcription initiation and in chromatin modification, similar to histone H3
YKR044W	1.0286	0	Protein of unknown function that interacts with Ulp1p, a Ubl (ubiquitin-like protein)-specific protease for Smt3p protein conjugates
YER112W	1.03176	0	Lsm (Like Sm) protein; part of heteroheptameric complexes (Lsm2p-7p and either Lsm1p or 8p)%3A cytoplasmic Lsm1p complex involved in mRNA decay; nuclear Lsm8p complex part of U6 snRNP and possibly involved in processing tRNA, snoRNA, and rRNA
YOR085W	1.03675	0	Gamma subunit of the oligosaccharyltransferase complex of the ER lumen, which catalyzes asparagine-linked glycosylation of newly synthesized proteins; Ost3p is important for N-glycosylation of a subset of proteins
YBR260C	1.03747	0	GTPase-activating protein (RhoGAP) for Rho3p and Rho4p, possibly involved in control of actin cytoskeleton organization
YJL203W	1.0393	0	Subunit of the SF3a splicing factor complex, required for spliceosome assembly
YHR167W	1.03992	0	Subunit of the THO complex, which connects transcription elongation and mitotic recombination, and of the TREX complex, which is recruited to activated genes and couples transcription to mRNA export; involved in telomere maintenance
YBR092C	1.04488	0	Constitutively expressed acid phosphatase similar to Pho5p; brought to the cell surface by transport vesicles; hydrolyzes thiamin phosphates in the periplasmic space, increasing cellular thiamin uptake; expression is repressed by thiamin
YNL307C	1.04712	0	Protein serine/threonine/tyrosine (dual-specificity) kinase involved in control of chromosome segregation and in regulating entry into meiosis; related to mammalian glycogen synthase kinases of the GSK-3 family
YLR452C	1.05002	0	GTPase-activating protein for Gpa1p, regulates desensitization to alpha factor pheromone; also required to prevent receptor-independent signaling of the mating pathway; member of the RGS (regulator of G-protein signaling) family
YDR105C	1.05729	0	Vacuolar membrane protein of unknown function that is conserved in mammals; predicted to contain eleven transmembrane helices; interacts with Pdr5p, a protein involved in multidrug resistance
YLR048W	1.05741	0	Protein component of the small (40S) ribosomal subunit, nearly identical to Rps0Ap; required for maturation of 18S rRNA along with Rps0Ap; deletion of either RPS0 gene reduces growth rate, deletion of both genes is lethal
YGL244W	1.05762	0	Subunit of the RNA polymerase II-associated Paf1 complex; directly or indirectly regulates DNA-binding properties of Spt15p and relative activities of different TATA elements; involved in telomere maintenance
YCL016C	1.05781	0	Subunit of a complex with Ctf8p and Ctf18p that shares some components with Replication Factor C, required for sister chromatid cohesion and telomere length maintenance
YLR262C	1.06125	0	GTPase, Ras-like GTP binding protein involved in the secretory pathway, required for fusion of endosome-derived vesicles with the late Golgi, maturation of the vacuolar carboxypeptidase Y; has similarity to the human GTPase, Rab6
YFR004W	1.06151	0	Metalloprotease subunit of the 19S regulatory particle of the 26S proteasome lid; couples the deubiquitination and degradation of proteasome substrates
YIL134W	1.06455	0	Protein required for transport of flavin adenine dinucleotide (FAD), a synthesis product of riboflavin, across the mitochondrial membrane
YDR174W	1.0647	0	Chromatin associated high mobility group (HMG) family member involved in genome maintenance; rDNA-binding component of the Pol I transcription system; associates with a 5'-3' DNA helicase and Fpr1p, a prolyl isomerase
YER162C	1.06591	0	Protein that recognizes and binds damaged DNA (with Rad23p) during nucleotide excision repair; subunit of Nuclear Excision Repair Factor 2 (NEF2); homolog of human XPC protein
YML069W	1.06681	0	Subunit of the heterodimeric FACT complex (Spt16p-Pob3p), which facilitates RNA Pol II transcription elongation through nucleosomes by destabilizing and then reassembling nucleosome structure; interacts with DNA polymerase alpha (Pol1p)
YPL036W	1.06909	0	Plasma membrane H+-ATPase, isoform of Pma1p, involved in pumping protons out of the cell; regulator of cytoplasmic pH and plasma membrane potential
YNL136W	1.07093	0	Subunit of the NuA4 histone acetyltransferase complex, which acetylates the N-terminal tails of histones H4 and H2A
YIR016W	1.07474	0	Putative protein of unknown function; expression directly regulated by the metabolic and meiotic transcriptional regulator Ume6p; overexpression causes a cell cycle delay or arrest; YIR016W is a non-essential gene
YOR108W	1.07936	0	Alpha-isopropylmalate synthase II (2-isopropylmalate synthase), catalyzes the first step in the leucine biosynthesis pathway; the minor isozyme, responsible for the residual alpha-IPMS activity detected in a leu4 null mutant
YIL138C	1.07955	0	Minor isoform of tropomyosin, binds to and stabilizes actin cables and filaments, which direct polarized cell growth and the distribution of several organelles; appears to have distinct and also overlapping functions with Tpm1p
YKL045W	1.07964	0	Subunit of DNA primase, which is required for DNA synthesis and double-strand break repair
YBL023C	1.08028	0	Protein involved in DNA replication; component of the Mcm2-7 hexameric complex that binds chromatin as a part of the pre-replicative complex
YOL068C	1.08375	0	NAD(+)-dependent histone deacetylase; essential subunit of the Sum1p/Rfm1p/Hst1p complex required for ORC-dependent silencing and mitotic repression; non-essential subunit of the Set3C deacetylase complex; involved in telomere maintenance
YNL051W	1.08819	0	Component of the conserved oligomeric Golgi complex (Cog1p through Cog8p), a cytosolic tethering complex that functions in protein trafficking to mediate fusion of transport vesicles to Golgi compartments
YHR094C	1.09219	0	Low-affinity glucose transporter of the major facilitator superfamily, expression is induced by Hxk2p in the presence of glucose and repressed by Rgt1p when glucose is limiting
YPL227C	1.09619	0	UDP-glucose%3Adolichyl-phosphate glucosyltransferase, involved in asparagine-linked glycosylation in the endoplasmic reticulum
YBR060C	1.11502	0	Subunit of the origin recognition complex, which directs DNA replication by binding to replication origins and is also involved in transcriptional silencing; interacts with Spp1p and with trimethylated histone H3; phosphorylated by Cdc28p
YMR078C	1.11634	0	Subunit of a complex with Ctf8p that shares some subunits with Replication Factor C and is required for sister chromatid cohesion; may have overlapping functions with Rad24p in the DNA damage replication checkpoint
YKL203C	1.1181	0	PIK-related protein kinase and rapamycin target; subunit of TORC1, a complex that regulates growth in response to nutrients and TORC2, a complex that regulates cell-cycle dependent polarization of the actin cytoskeleton; involved in meiosis
YER031C	1.11957	0	GTPase of the Ypt/Rab family, very similar to Ypt32p; involved in the exocytic pathway; mediates intra-Golgi traffic or the budding of post-Golgi vesicles from the trans-Golgi
YFL031W	1.12955	0	Basic leucine zipper (bZIP) transcription factor (ATF/CREB1 homolog) that regulates the unfolded protein response, via UPRE binding, and membrane biogenesis; ER stress-induced splicing pathway facilitates efficient Hac1p synthesis
YDR277C	1.13353	0	Negative regulator of the glucose-sensing signal transduction pathway, required for repression of transcription by Rgt1p; interacts with Rgt1p and the Snf3p and Rgt2p glucose sensors; phosphorylated by Yck1p, triggering Mth1p degradation
YNL215W	1.14176	0	Protein that associates with the INO80 chromatin remodeling complex under low-salt conditions; essential for growth under anaerobic conditions
YDL229W	1.14333	0	Cytoplasmic ATPase that is a ribosome-associated molecular chaperone, functions with J-protein partner Zuo1p; may be involved in folding of newly-made polypeptide chains; member of the HSP70 family; interacts with phosphatase subunit Reg1p
YPL213W	1.14576	0	Component of U2 snRNP; disruption causes reduced U2 snRNP levels; physically interacts with Msl1p; invovled in telomere maintenance; putative homolog of human U2A' snRNP protein
YOR355W	1.15115	0	Protein of unknown function, required for growth on glycerol as a carbon source; the authentic, non-tagged protein is detected in highly purified mitochondria in high-throughput studies
YKR077W	1.15274	0	Putative transcriptional activator, that interacts with G1-specific transcription factor, MBF and G1-specific promoters; ortholog of Msa2p, an MBF and SBF activator that regulates G1-specific transcription and cell cycle initiation
YOR228C	1.15274	0	Protein of unknown function, localized to the mitochondrial outer membrane
YGR060W	1.16216	0	C-4 methyl sterol oxidase, catalyzes the first of three steps required to remove two C-4 methyl groups from an intermediate in ergosterol biosynthesis; mutants accumulate the sterol intermediate 4,4-dimethylzymosterol
YGL144C	1.16488	0	Protein with putative serine active lipase domain
YCR088W	1.16709	0	Actin-binding protein of the cortical actin cytoskeleton, important for activation of the Arp2/3 complex that plays a key role actin in cytoskeleton organization
YJR084W	1.16938	0	Subunit of the Cop9 signalosome, which is required for deneddylation, or removal of the ubiquitin-like protein Rub1p from Cdc53p (cullin); involved in mRNA splicing and adaptation to pheromone signaling
YPL017C	1.17757	0	Protein of unknown function, required for accurate meiotic chromosome segregation; null mutant displays increased levels of spontaneous Rad52 foci
YDR148C	1.19192	0	Dihydrolipoyl transsuccinylase, component of the mitochondrial alpha-ketoglutarate dehydrogenase complex, which catalyzes the oxidative decarboxylation of alpha-ketoglutarate to succinyl-CoA in the TCA cycle; phosphorylated
YOR254C	1.19785	0	Essential subunit of Sec63 complex (Sec63p, Sec62p, Sec66p and Sec72p); with Sec61 complex, Kar2p/BiP and Lhs1p forms a channel competent for SRP-dependent and post-translational SRP-independent protein targeting and import into the ER
YDR219C	1.20595	0	Mitochondria-associated F-box protein involved in maintenance of normal mitochondrial morphology; interacts with Skp1p through the F-box motif; preferentially localizes to the mother cell during budding
YDR414C	1.20794	0	Predicted membrane protein required for the retention of lumenal endoplasmic reticulum proteins; mutants secrete the endogenous ER protein, BiP (Kar2p)
YMR235C	1.20995	0	GTPase activating protein (GAP) for Gsp1p, involved in nuclear transport
YJL194W	1.2146	0	Essential ATP-binding protein required for DNA replication, component of the pre-replicative complex (pre-RC) which requires ORC to associate with chromatin and is in turn required for Mcm2-7p DNA association; homologous to S. pombe Cdc18p
YLL002W	1.21623	0	Histone acetyltransferase critical for cell survival in the presence of DNA damage during S phase; acetylates H3-K56 and H3-K9; involved in non-homologous end joining and in regulation of Ty1 transposition; interacts physically with Vps75p
YER151C	1.2235	0	Ubiquitin-specific protease that interacts with Bre5p to co-regulate anterograde and retrograde transport between endoplasmic reticulum and Golgi compartments; inhibitor of gene silencing; cleaves ubiquitin fusions but not polyubiquitin
YDR292C	1.22959	0	Signal recognition particle (SRP) receptor - alpha subunit; contain GTPase domains; involved in SRP-dependent protein targeting; interacts with Srp102p
YGL005C	1.22959	0	Component of the conserved oligomeric Golgi complex (Cog1p through Cog8p), a cytosolic tethering complex that functions in protein trafficking to mediate fusion of transport vesicles to Golgi compartments
YJR083C	1.22959	0	Protein of unknown function, computational analysis of large-scale protein-protein interaction data suggests a possible role in actin cytoskeleton organization; potential Cdc28p substrate
YNL216W	1.23743	0	DNA-binding protein involved in either activation or repression of transcription, depending on binding site context; also binds telomere sequences and plays a role in telomeric position effect (silencing) and telomere structure
YLR061W	1.24826	0	Protein component of the large (60S) ribosomal subunit, has similarity to Rpl22Bp and to rat L22 ribosomal protein
YGR099W	1.24863	0	Essential DNA-binding protein specific to single-stranded yeast telomeric DNA repeats, required for telomere length regulation and telomere position effect
YOL115W	1.24942	0	Catalytic subunit of TRAMP, a nuclear poly (A) polymerase complex involved in RNA quality control; catalyzes polyadenylation of unmodified tRNAs, and snoRNA and rRNA precursors; has 5'-dRP lyase activity; disputed role as a DNA polymerase
YER002W	1.25065	0	Constituent of 66S pre-ribosomal particles, involved in 60S ribosomal subunit biogenesis
YPL047W	1.25418	0	Integral subunit of SAGA histone acetyltransferase complex, regulates transcription of a subset of SAGA-regulated genes, required for the Ubp8p association with SAGA and for H2B deubiquitylation
YGL051W	1.25521	0	Putative integral membrane protein, involved in vesicle formation; forms complex with Mst28p; member of DUP240 gene family; binds COPI and COPII vesicles
YEL050C	1.25557	0	Mitochondrial ribosomal protein of the large subunit, has similarity to E. coli L2 ribosomal protein; fat21 mutant allele causes inability to utilize oleate and may interfere with activity of the Adr1p transcription factor
YGR028W	1.26663	0	Mitochondrial protein involved in sorting of proteins in the mitochondria; putative membrane-spanning ATPase
YGR166W	1.26802	0	Protein involved in biosynthesis of cell wall beta-glucans; subunit of the TRAPP (transport protein particle) complex, which is involved in the late steps of endoplasmic reticulum to Golgi transport
YJR066W	1.26975	0	PIK-related protein kinase and rapamycin target; subunit of TORC1, a complex that controls growth in response to nutrients by regulating translation, transcription, ribosome biogenesis, nutrient transport and autophagy; involved in meiosis
YHR194W	1.27351	0	Mitochondrial inner membrane protein with similarity to Mdm32p, required for normal mitochondrial morphology and inheritance; interacts genetically with MMM1, MDM10, MDM12, and MDM34
YLR433C	1.27591	0	Calcineurin A; one isoform (the other is CMP2) of the catalytic subunit of calcineurin, a Ca++/calmodulin-regulated protein phosphatase which regulates Crz1p (a stress-response transcription factor), the other calcineurin subunit is CNB1
YMR044W	1.29258	0	Member of a complex (Isw1b) with Isw1p and Ioc2p that exhibits nucleosome-stimulated ATPase activity and acts within coding regions to coordinate transcription elongation with termination and processing, contains a PWWP motif
YBR196C	1.29373	0	Glycolytic enzyme phosphoglucose isomerase, catalyzes the interconversion of glucose-6-phosphate and fructose-6-phosphate; required for cell cycle progression and completion of the gluconeogenic events of sporulation
YBR058C	1.2948	0	Ubiquitin-specific protease that specifically disassembles unanchored ubiquitin chains; involved in fructose-1,6-bisphosphatase (Fbp1p) degradation; similar to human isopeptidase T
YDR052C	1.2979	0	Regulatory subunit of Cdc7p-Dbf4p kinase complex, required for Cdc7p kinase activity and initiation of DNA replication; phosphorylates the Mcm2-7 family of proteins; cell cycle regulated
YOR026W	1.3031	0	Kinetochore checkpoint WD40 repeat protein that localizes to kinetochores during prophase and metaphase, delays anaphase in the presence of unattached kinetochores; forms complexes with Mad1p-Bub1p and with Cdc20p, binds Mad2p and Mad3p
YEL002C	1.30593	0	Beta subunit of the oligosaccharyl transferase (OST) glycoprotein complex; required for N-linked glycosylation of proteins in the endoplasmic reticulum
YJL139C	1.30801	0	Mannosyltransferase of the KTR1 family, involved in protein N-glycosylation; located in the Golgi apparatus
YMR135C	1.31049	0	Protein of unknown function, involved in proteasome-dependent catabolite inactivation of fructose-1,6-bisphosphatase; contains LisH and CTLH domains, like Vid30p; dosage-dependent regulator of START
YDL215C	1.31356	0	NAD(+)-dependent glutamate dehydrogenase, degrades glutamate to ammonia and alpha-ketoglutarate; expression sensitive to nitrogen catabolite repression and intracellular ammonia levels
YDR522C	1.31742	0	Protein expressed during sporulation, redundant with Sps22p for organization of the beta-glucan layer of the spore wall; S. pombe ortholog is a spore wall component
YJR130C	1.32077	0	Cystathionine gamma-synthase, converts cysteine into cystathionine
YDR137W	1.33206	0	Subunit of a Golgi membrane exchange factor (Ric1p-Rgp1p) that catalyzes nucleotide exchange on Ypt6p
YFR008W	1.33718	0	Protein involved in G1 cell cycle arrest in response to pheromone, in a pathway different from the Far1p-dependent pathway; interacts with Far3p, Far8p, Far9p, Far10p, and Far11p
YDL028C	1.34421	0	Dual-specificity kinase required for spindle pole body (SPB) duplication and spindle checkpoint function; substrates include SPB proteins Spc42p, Spc110p, and Spc98p, mitotic exit network protein Mob1p, and checkpoint protein Mad1p
YLL004W	1.3467	0	Subunit of the origin recognition complex, which directs DNA replication by binding to replication origins and is also involved in transcriptional silencing
YGR055W	1.37174	0	High affinity methionine permease, integral membrane protein with 13 putative membrane-spanning regions; also involved in cysteine uptake
YGR157W	1.37265	0	Phosphatidylethanolamine methyltransferase (PEMT), catalyzes the first step in the conversion of phosphatidylethanolamine to phosphatidylcholine during the methylation pathway of phosphatidylcholine biosynthesis
YMR214W	1.37919	0	One of several homologs of bacterial chaperone DnaJ, located in the ER lumen where it cooperates with Kar2p to mediate maturation of proteins
YNL041C	1.41876	0	Component of the conserved oligomeric Golgi complex (Cog1p through Cog8p), a cytosolic tethering complex that functions in protein trafficking to mediate fusion of transport vesicles to Golgi compartments
YCL061C	1.43452	0	S-phase checkpoint protein required for DNA replication; interacts with and stabilizes Pol2p at stalled replication forks during stress, where it forms a pausing complex with Tof1p and is phosphorylated by Mec1p; protects uncapped telomeres
YDR331W	1.4658	0	ER membrane glycoprotein subunit of the glycosylphosphatidylinositol transamidase complex that adds glycosylphosphatidylinositol (GPI) anchors to newly synthesized proteins; human PIG-K protein is a functional homolog
YOL067C	1.48353	0	Transcription factor (bHLH) involved in interorganelle communication between mitochondria, peroxisomes, and nucleus
YER157W	1.5033	1.5 up	Essential component of the conserved oligomeric Golgi complex (Cog1p through Cog8p), a cytosolic tethering complex that functions in protein trafficking to mediate fusion of transport vesicles to Golgi compartments
YDR181C	1.52821	1.5 up	Subunit of the SAS complex (Sas2p, Sas4p, Sas5p), which acetylates free histones and nucleosomes and regulates transcriptional silencing; required for the HAT activity of Sas2p
YLR321C	1.54367	1.5 up	Component of the RSC chromatin remodeling complex; essential gene required for cell cycle progression and maintenance of proper ploidy; phosphorylated in the G1 phase of the cell cycle; Snf5p paralog
YOR383C	1.54691	1.5 up	Mannoprotein that is incorporated into the cell wall via a glycosylphosphatidylinositol (GPI) anchor, involved in the retention of siderophore-iron in the cell wall
YGR289C	1.60171	1.5 up	Inducible high-affinity maltose transporter (alpha-glucoside transporter); encoded in the MAL1 complex locus; member of the 12 transmembrane domain superfamily of sugar transporters; broad substrate specificity that includes maltotriose
YPR178W	1.60462	1.5 up	Splicing factor, component of the U4/U6-U5 snRNP complex
YLR049C	1.62083	1.5 up	Putative protein of unknown function
YJR078W	1.64931	1.5 up	Putative tryptophan 2,3-dioxygenase or indoleamine 2,3-dioxygenase, required for the de novo biosynthesis of NAD from tryptophan via kynurenine; expresssion is upregulated upon telomere uncapping; regulated by Hst1p and Aft2p
YDR358W	1.69426	1.5 up	Golgi-localized protein with homology to gamma-adaptin, interacts with and regulates Arf1p and Arf2p in a GTP-dependent manner in order to facilitate traffic through the late Golgi
YLL054C	1.84439	1.5 up	Putative protein of unknown function with similarity to Pip2p, an oleate-specific transcriptional activator of peroxisome proliferation; YLL054C is not an essential gene
YDR439W	1.99809	1.5 up	Protein involved in rDNA silencing; positively charged coiled-coil protein with limited similarity to myosin

## Sheet: NEW 1.5 UPregulated genes (from
	! Query genes = YAL064W-B, YAL064W, YAL063C-A, FLC2, FUN19, SNC1, ATS1, MDM10, PAU7, YAR064W, SRO77, PET112, ATG8, YEL1, FMT1, SCO2, YBR028C, FIG1, REG2, ECM8, YBR096W, IML3, CCZ1, AGP2, YSW1, CNS1, YBR182C-A, YBR184W, YBR196C-A, YBR200W-A, YBR201C-A, YBR221W-A, YBR238C, ERT1, THI2, YBR241C, SPO23, YBR285W, PHO89, YCL073C, YCL068C, APA1, YCL048W-A, YCL042W, ADY2, RHB1, MATALPHA1, ARE1, FIG2, MSH3…
	! # Query genes = 419
	! # GO Terms tested = 35
	! Evidence Codes = EXP, IDA, IPI, IMP, IGI, IEP, ISS, ISO, ISA, ISM, IGC, RCA, TAS, NAS, IC, ND, IEA, NR
	! GO Aspects = Biological Process, Cellular Component, Molecular Function
	! Relationships = IS_A, PART_OF, REGULATES
	! Subset = goslim_yeast
	! Min# Genes = 4
	! Max# Genes = 200
	GO Term [ID]	GO Term [Name]	GO Term [Description]	GO Term [Aspect]	# Matching	GO Term [Aspect]	GO Term [Name]	P-Value (-log10)	P-Value (-log10): Corrected	Genes [Query only]	Genes [Shared]	Genes [GO Term only]
	GO:0032989	cellular component morphogenesis	The process by which cellular structures, including whole cells or cell parts, are generated and organized. Morphogenesis pertains to the creation of form.	biological_process	16 of 94	biological_process	cellular component morphogenesis	3.06763	1.52356	YAL064W-B, YAL064W, YAL063C-A, FLC2, FUN19, SNC1, ATS1, MDM10, PAU7, YAR064W, SRO77, PET112, ATG8, YEL1, FMT1, SCO2, YBR028C, REG2, ECM8, YBR096W, IML3, CCZ1, AGP2, CNS1, YBR182C-A, YBR184W, YBR196C-A, YBR200W-A, YBR201C-A, YBR221W-A, YBR238C, ERT1, THI2, YBR241C, SPO23, YBR285W, PHO89, YCL073C, YCL068C, APA1, YCL048W-A, YCL042W, ADY2, RHB1, MATALPHA1, ARE1, MSH3, YCR100C, YCR101C, RDS1, HXT15, L…	FIG1, YSW1, FIG2, ADY3, SWF1, DIT2, DIT1, SPR3, AMA1, CWP1, ELM1, OSW2, CDA1, GAS4, SPO19, RNY1	CDC24, CHS3, GIP1, DTR1, BEM1, SPS22, FUS1, CDC10, RRT12, SHS1, HBT1, DHH1, ARP2, VPS54, AFR1, GIS1, SPO71, DOP1, UPS3, MSS4, SPR28, SWM1, DON1, SPS2, SPS1, TAO3, YVH1, SPO73, DOT6, PEA2, ACT1, SEC4, GTS1, GSC2, PHB1, KIC1, CDC12, YCK1, SPS100, KEL1, SSP1, PFS1, CDC11, VPS1, SPO14, SPA2, SPO75, ATG26, CRR1, CDC42, CDA2, CDC3, CHS5, MID2, SPO77, GAS2, SMA2, SPO20, SSO2, FUS2, FKS3, CBK1, YCK2, TEP…
	GO:0007059	chromosome segregation	The process by which genetic material, in the form of chromosomes, is organized into specific structures and then physically separated and apportioned to two or more sets. Chromosome segregation begins with the alignment of chromosomes at the metaphase plate, includes chromosome separation, and ends when chromosomes have completed movement to the spindle poles.	biological_process	23 of 167	biological_process	chromosome segregation	2.80752	1.26345	YAL064W-B, YAL064W, YAL063C-A, FLC2, FUN19, SNC1, ATS1, MDM10, PAU7, YAR064W, SRO77, PET112, ATG8, YEL1, FMT1, SCO2, YBR028C, FIG1, REG2, ECM8, YBR096W, CCZ1, AGP2, YSW1, CNS1, YBR182C-A, YBR184W, YBR196C-A, YBR200W-A, YBR201C-A, YBR221W-A, YBR238C, ERT1, THI2, YBR241C, SPO23, YBR285W, PHO89, YCL073C, YCL068C, APA1, YCL048W-A, YCL042W, ADY2, RHB1, MATALPHA1, ARE1, FIG2, MSH3, YCR100C, YCR101C, RD…	IML3, RAD61, CIS1, APC4, LRS4, TID3, ECO1, CDC26, CNN1, ZIP2, SPC105, DAM1, NBL1, MPS3, APC9, APC2, SFH1, SRC1, CIK1, APC1, CSE2, VIK1, CSM4	SPC72, MTW1, GIP4, KIN3, BRN1, CDC27, NUP170, KIP1, SHP1, STU1, SHE1, RDH54, RFC5, POL30, MMS4, SLI15, AME1, DAD3, MRC1, DCC1, PAT1, CSM1, SCM3, CDC48, MPS1, APC11, MCD1, DAD1, FOB1, PDS1, FIN1, SCC2, SPC19, CHL4, MCM21, DAD4, YCG1, SPC110, MUS81, SIZ1, CSM2, STH1, IRR1, DSN1, STS1, MND2, CIN8, BIM1, SPC25, MAM1, GLC7, SCC4, TUB2, SMC1, SMC2, DOC1, SOH1, CDC20, MPS2, DUO1, CDH1, SWC4, SPT4, ESP1,…
	GO:0007126	meiosis	A cell cycle process comprising the steps by which a cell progresses through the nuclear division phase of a meiotic cell cycle, the specialized nuclear and cell division in which a single diploid cell undergoes two nuclear divisions following a single round of DNA replication in order to produce four daughter cells that contain half the number of chromosomes as the diploid cell. Meiotic division…	biological_process	23 of 196	biological_process	meiosis	1.93852	0.39445	YAL064W-B, YAL064W, YAL063C-A, FLC2, FUN19, SNC1, ATS1, MDM10, PAU7, YAR064W, SRO77, PET112, ATG8, YEL1, FMT1, SCO2, YBR028C, FIG1, REG2, ECM8, YBR096W, CCZ1, AGP2, YSW1, CNS1, YBR182C-A, YBR184W, YBR196C-A, YBR200W-A, YBR201C-A, YBR221W-A, YBR238C, ERT1, THI2, YBR241C, YBR285W, PHO89, YCL073C, YCL068C, APA1, YCL048W-A, YCL042W, RHB1, MATALPHA1, ARE1, FIG2, YCR100C, YCR101C, RDS1, HXT15, LRG1, GU…	IML3, SPO23, ADY2, MSH3, ADY3, MSH5, LRS4, ECM11, DMC1, RIM15, HFM1, ZIP2, MND1, AMA1, IME2, MPS3, REC102, RAD10, CIK1, SSN8, NDJ1, CSM4, SPO19	SPO7, RFA1, CDC15, ALK2, MUM2, RDH54, POL30, MMS4, SIF2, MEC1, PCH2, AME1, KAR4, SNT1, CSM1, SNF3, BRE1, CDC7, RMD1, RAD57, HED1, RAD55, MSH6, GSG1, PDS1, CPR1, UME6, CHL4, RMD5, SWM1, DON1, ZIP1, MCM21, YCG1, XRS2, NKP1, MUS81, DOT1, YHP1, EMI1, SPS2, SPS1, CSM2, STH1, HOS4, SPO22, HOP1, MND2, YVH1, RMD6, MEI4, RAD51, MAM1, SPR6, PMD1, GLC7, RAD24, ISC10, TUB2, CAK1, CDC4, MSH4, RMD8, RMR1, SKI8…
	GO:0005618	cell wall	The rigid or semi-rigid envelope lying outside the cell membrane of plant, fungal, and most prokaryotic cells, maintaining their shape and protecting them from osmotic lysis. In plants it is made of cellulose and, often, lignin; in fungi it is composed largely of polysaccharides; in bacteria it is composed of peptidoglycan.	cellular_component	16 of 107	cellular_component	cell wall	2.46353	0.919464	YAL064W-B, YAL064W, YAL063C-A, FLC2, FUN19, SNC1, ATS1, MDM10, PAU7, YAR064W, SRO77, PET112, ATG8, YEL1, FMT1, SCO2, YBR028C, REG2, ECM8, YBR096W, IML3, CCZ1, AGP2, YSW1, CNS1, YBR182C-A, YBR184W, YBR196C-A, YBR200W-A, YBR201C-A, YBR221W-A, YBR238C, ERT1, THI2, YBR241C, SPO23, YBR285W, PHO89, YCL073C, YCL068C, APA1, YCL048W-A, YCL042W, ADY2, RHB1, MATALPHA1, ARE1, MSH3, YCR100C, YCR101C, RDS1, HX…	FIG1, FIG2, FIT1, TIR3, YPS6, SPR3, YJL171C, YJL160C, SAG1, CWP1, PAU23, CDA1, GAS4, YOR214C, FIT3, SPO19	FLO9, SSA1, FLO1, TIP1, ECM33, PHO5, TOS1, PAU24, LRE1, CDC10, RRT12, KNH1, DIA3, PST1, SED1, SPO71, MKC7, EXG2, SPS2, SIM1, MUC1, UTR2, TIR1, SPI1, AGA2, SCW11, CRH1, TDH3, SCW4, BGL2, SPS100, DSE2, FLO5, KRE9, HSP150, CIS3, PRY3, TDH1, TDH2, CDC11, DAN1, DAN4, MCD4, PIR1, PIR3, CWP2, UTH1, FLO10, SSA2, YLR040C, YLR042C, RAX2, CCW12, YPS1, ASP3-1, ASP3-2, ASP3-3, ASP3-4, YLR194C, CRR1, CTS1, EXG…
	GO:0005576	extracellular region	The space external to the outermost structure of a cell. For cells without external protective or external encapsulating structures this refers to space outside of the plasma membrane. This term covers the host cell environment outside an intracellular parasite.	cellular_component	13 of 95	cellular_component	extracellular region	1.78547	0.241402	YAL064W-B, YAL064W, YAL063C-A, FLC2, FUN19, SNC1, ATS1, MDM10, PAU7, YAR064W, SRO77, PET112, ATG8, YEL1, FMT1, SCO2, YBR028C, FIG1, REG2, ECM8, YBR096W, IML3, CCZ1, AGP2, YSW1, CNS1, YBR182C-A, YBR184W, YBR196C-A, YBR201C-A, YBR221W-A, YBR238C, ERT1, THI2, YBR241C, SPO23, YBR285W, PHO89, YCL073C, YCL068C, APA1, YCL048W-A, YCL042W, ADY2, RHB1, MATALPHA1, ARE1, MSH3, YCR100C, YCR101C, RDS1, HXT15, …	YBR200W-A, FIG2, FIT1, SUC2, TIR3, YJL160C, SAG1, CWP1, PAU23, YOR214C, FIT3, SPO19, RNY1	FLO9, SSA1, FLO1, YAR066W, PHO11, YBL008W-A, TIP1, ECM33, PHO5, TOS1, PAU24, KNH1, PST2, PST1, SED1, CTS2, MFA1, BAR1, MUC1, UTR2, TIR1, SPI1, MF(ALPHA)2, SCW11, ACB1, CRH1, SCW4, BGL2, CPR2, DSE2, FLO5, YHR214W, KRE9, HSP150, CIS3, PRY1, PRY3, DAN1, DAN4, PGU1, PIR1, PIR3, APE2, CWP2, PRY2, UTH1, FLO10, SSA2, YLR040C, YLR042C, CCW12, ASP3-1, ASP3-2, ASP3-3, ASP3-4, CTS1, EXG1, CCW14, PLB2, GAS3,…
	GO:0003774	motor activity	Catalysis of movement along a polymeric molecule such as a microfilament or microtubule, coupled to the hydrolysis of a nucleoside triphosphate.	molecular_function	6 of 25	molecular_function	motor activity	2.15817	0.614106	YAL064W-B, YAL064W, YAL063C-A, FLC2, FUN19, SNC1, ATS1, MDM10, PAU7, YAR064W, SRO77, PET112, ATG8, YEL1, FMT1, SCO2, YBR028C, FIG1, REG2, ECM8, YBR096W, IML3, CCZ1, AGP2, YSW1, CNS1, YBR182C-A, YBR184W, YBR196C-A, YBR200W-A, YBR201C-A, YBR221W-A, YBR238C, ERT1, THI2, YBR241C, SPO23, YBR285W, PHO89, YCL073C, YCL068C, APA1, YCL048W-A, YCL042W, ADY2, RHB1, MATALPHA1, ARE1, FIG2, MSH3, YCR100C, YCR10…	PAC11, KIP3, MYO3, DNM1, CIK1, VIK1	MYO4, KIP1, ARP10, DYN2, CIN8, MLC1, MYO1, ARP1, SMY1, VPS1, DYN1, MYO5, JNM1, DYN3, MYO2, NIP100, KIP2, KAR3, MLC2
	! Query genes = MCM2, EDS1, RPS11B, UBP14, ORC2, PHO3, TFC1, PGI1, TAF5, AME1, RGD1, MRC1, DCC1, ABP1, SSB1, TIM22, GDH2, IWR1, MPS1, DBF4, TMS1, ALT2, YDR131C, RGP1, KGD2, RPA14, HMO1, SAS4, MFB1, MTH1, SRP101, GPI8, GGA1, ESC2, SEM1, MUS81, HPT1, ERD1, LRS4, EMI1, SPS2, MCM10, TPM2, FLX1, YIR016W, RML2, UTR4, WBP1, NOP16, YPT31, LSM4, UBP3, COG3, RAD4, HAC1, HXT10, RPN11, FAR7, RTF1, SAE2, RAD5…
	! # Query genes = 147
	! # GO Terms tested = 17
	! Evidence Codes = EXP, IDA, IPI, IMP, IGI, IEP, ISS, ISO, ISA, ISM, IGC, RCA, TAS, NAS, IC, ND, IEA, NR
	! GO Aspects = Biological Process
	! Relationships = IS_A, PART_OF, REGULATES
	! Subset = goslim_yeast
	! Min# Genes = 2
	! Max# Genes = 200
	GO Term [ID]	GO Term [Name]	GO Term [Description]	GO Term [Aspect]	# Matching	GO Term [Aspect]	GO Term [Name]	P-Value (-log10)	P-Value (-log10): Corrected	Genes [Query only]	Genes [Shared]	Genes [GO Term only]
PROCESS	GO:0007059	chromosome segregation	The process by which genetic material, in the form of chromosomes, is organized into specific structures and then physically separated and apportioned to two or more sets. Chromosome segregation begins with the alignment of chromosomes at the metaphase plate, includes chromosome separation, and ends when chromosomes have completed movement to the spindle poles.	biological_process	14 of 167	biological_process	chromosome segregation	4.19638	2.96593	MCM2, EDS1, RPS11B, UBP14, ORC2, PHO3, TFC1, PGI1, TAF5, RGD1, ABP1, SSB1, TIM22, GDH2, IWR1, DBF4, TMS1, ALT2, YDR131C, RGP1, KGD2, RPA14, HMO1, SAS4, MFB1, MTH1, SRP101, GPI8, GGA1, ESC2, SEM1, HPT1, ERD1, EMI1, SPS2, MCM10, TPM2, FLX1, YIR016W, RML2, UTR4, WBP1, NOP16, YPT31, LSM4, UBP3, COG3, RAD4, HAC1, HXT10, RPN11, FAR7, RTF1, SAE2, RAD54, ROG1, MST27, COG7, MSP1, MUP1, ERG25, TEL2, CHO2, …	AME1, MRC1, DCC1, MPS1, MUS81, LRS4, CBF2, BUB1, MAD3, YCS4, SFH1, CTF18, MCK1, IRC15	SPC72, MTW1, GIP4, KIN3, BRN1, CDC27, NUP170, KIP1, SHP1, STU1, SHE1, RDH54, RFC5, POL30, MMS4, IML3, SLI15, DAD3, PAT1, CSM1, SCM3, CDC48, APC11, MCD1, RAD61, DAD1, CIS1, FOB1, PDS1, APC4, FIN1, SCC2, SPC19, CHL4, MCM21, DAD4, YCG1, SPC110, SIZ1, TID3, CSM2, STH1, IRR1, DSN1, STS1, MND2, CIN8, BIM1, SPC25, MAM1, GLC7, SCC4, TUB2, SMC1, ECO1, SMC2, CDC26, CNN1, ZIP2, DOC1, SOH1, CDC20, SPC105, MP…
PROCESS	GO:0007126	meiosis	A cell cycle process comprising the steps by which a cell progresses through the nuclear division phase of a meiotic cell cycle, the specialized nuclear and cell division in which a single diploid cell undergoes two nuclear divisions following a single round of DNA replication in order to produce four daughter cells that contain half the number of chromosomes as the diploid cell. Meiotic division…	biological_process	13 of 196	biological_process	meiosis	2.94121	1.71076	MCM2, EDS1, RPS11B, UBP14, ORC2, PHO3, TFC1, PGI1, TAF5, RGD1, MRC1, DCC1, ABP1, SSB1, TIM22, GDH2, IWR1, MPS1, DBF4, TMS1, ALT2, YDR131C, RGP1, KGD2, RPA14, HMO1, SAS4, MFB1, MTH1, SRP101, GPI8, GGA1, ESC2, SEM1, HPT1, ERD1, MCM10, TPM2, FLX1, YIR016W, RML2, UTR4, WBP1, NOP16, YPT31, LSM4, UBP3, COG3, RAD4, HAC1, HXT10, RPN11, FAR7, RTF1, RAD54, ROG1, MST27, COG7, MSP1, MUP1, ERG25, TEL2, CBF2, …	AME1, MUS81, LRS4, EMI1, SPS2, SAE2, MAD3, TOR1, YCS4, MSC1, MCK1, DDC1, IRC15	SPO7, RFA1, CDC15, ALK2, MUM2, RDH54, POL30, MMS4, SIF2, IML3, MEC1, PCH2, SPO23, KAR4, ADY2, SNT1, CSM1, MSH3, ADY3, SNF3, MSH5, BRE1, CDC7, RMD1, RAD57, HED1, RAD55, MSH6, GSG1, PDS1, CPR1, UME6, CHL4, RMD5, SWM1, DON1, ZIP1, MCM21, YCG1, XRS2, NKP1, DOT1, ECM11, YHP1, SPS1, CSM2, STH1, HOS4, SPO22, HOP1, MND2, YVH1, RMD6, MEI4, RAD51, MAM1, SPR6, PMD1, GLC7, RAD24, DMC1, ISC10, TUB2, RIM15, CA…

## Sheet: NEW 1.5 UPregulated genes ( (2)
	! Query genes = YAL064W-B, YAL064W, YAL063C-A, FLC2, FUN19, SNC1, ATS1, MDM10, PAU7, YAR064W, SRO77, PET112, ATG8, YEL1, FMT1, SCO2, YBR028C, FIG1, REG2, ECM8, YBR096W, IML3, CCZ1, AGP2, YSW1, CNS1, YBR182C-A, YBR184W, YBR196C-A, YBR200W-A, YBR201C-A, YBR221W-A, YBR238C, ERT1, THI2, YBR241C, SPO23, YBR285W, PHO89, YCL073C, YCL068C, APA1, YCL048W-A, YCL042W, ADY2, RHB1, MATALPHA1, ARE1, FIG2, MSH3…
	! # Query genes = 419
	! # GO Terms tested = 35
	! Evidence Codes = EXP, IDA, IPI, IMP, IGI, IEP, ISS, ISO, ISA, ISM, IGC, RCA, TAS, NAS, IC, ND, IEA, NR
	! GO Aspects = Biological Process, Cellular Component, Molecular Function
	! Relationships = IS_A, PART_OF, REGULATES
	! Subset = goslim_yeast
	GO Term [ID]	GO Term [Name]	GO Term [Description]	GO Term [Aspect]	# Matching	GO Term [Aspect]	GO Term [Name]	1.5 Upregulated			P-Value (-log10): Corrected	Genes [Query only]	Genes [Shared]	Genes [GO Term only]
	GO:0032989	cellular component morphogenesis	The process by which cellular structures, including whole cells or cell parts, are generated and organized. Morphogenesis pertains to the creation of form.	biological_process	16 of 94	biological_process	cellular component morphogenesis	3.06763			1.52356	YAL064W-B, YAL064W, YAL063C-A, FLC2, FUN19, SNC1, ATS1, MDM10, PAU7, YAR064W, SRO77, PET112, ATG8, YEL1, FMT1, SCO2, YBR028C, REG2, ECM8, YBR096W, IML3, CCZ1, AGP2, CNS1, YBR182C-A, YBR184W, YBR196C-A, YBR200W-A, YBR201C-A, YBR221W-A, YBR238C, ERT1, THI2, YBR241C, SPO23, YBR285W, PHO89, YCL073C, YCL068C, APA1, YCL048W-A, YCL042W, ADY2, RHB1, MATALPHA1, ARE1, MSH3, YCR100C, YCR101C, RDS1, HXT15, L…	FIG1, YSW1, FIG2, ADY3, SWF1, DIT2, DIT1, SPR3, AMA1, CWP1, ELM1, OSW2, CDA1, GAS4, SPO19, RNY1	CDC24, CHS3, GIP1, DTR1, BEM1, SPS22, FUS1, CDC10, RRT12, SHS1, HBT1, DHH1, ARP2, VPS54, AFR1, GIS1, SPO71, DOP1, UPS3, MSS4, SPR28, SWM1, DON1, SPS2, SPS1, TAO3, YVH1, SPO73, DOT6, PEA2, ACT1, SEC4, GTS1, GSC2, PHB1, KIC1, CDC12, YCK1, SPS100, KEL1, SSP1, PFS1, CDC11, VPS1, SPO14, SPA2, SPO75, ATG26, CRR1, CDC42, CDA2, CDC3, CHS5, MID2, SPO77, GAS2, SMA2, SPO20, SSO2, FUS2, FKS3, CBK1, YCK2, TEP…
	GO:0007059	chromosome segregation	The process by which genetic material, in the form of chromosomes, is organized into specific structures and then physically separated and apportioned to two or more sets. Chromosome segregation begins with the alignment of chromosomes at the metaphase plate, includes chromosome separation, and ends when chromosomes have completed movement to the spindle poles.	biological_process	23 of 167	biological_process	chromosome segregation	2.80752	4.19638		1.26345	YAL064W-B, YAL064W, YAL063C-A, FLC2, FUN19, SNC1, ATS1, MDM10, PAU7, YAR064W, SRO77, PET112, ATG8, YEL1, FMT1, SCO2, YBR028C, FIG1, REG2, ECM8, YBR096W, CCZ1, AGP2, YSW1, CNS1, YBR182C-A, YBR184W, YBR196C-A, YBR200W-A, YBR201C-A, YBR221W-A, YBR238C, ERT1, THI2, YBR241C, SPO23, YBR285W, PHO89, YCL073C, YCL068C, APA1, YCL048W-A, YCL042W, ADY2, RHB1, MATALPHA1, ARE1, FIG2, MSH3, YCR100C, YCR101C, RD…	IML3, RAD61, CIS1, APC4, LRS4, TID3, ECO1, CDC26, CNN1, ZIP2, SPC105, DAM1, NBL1, MPS3, APC9, APC2, SFH1, SRC1, CIK1, APC1, CSE2, VIK1, CSM4	SPC72, MTW1, GIP4, KIN3, BRN1, CDC27, NUP170, KIP1, SHP1, STU1, SHE1, RDH54, RFC5, POL30, MMS4, SLI15, AME1, DAD3, MRC1, DCC1, PAT1, CSM1, SCM3, CDC48, MPS1, APC11, MCD1, DAD1, FOB1, PDS1, FIN1, SCC2, SPC19, CHL4, MCM21, DAD4, YCG1, SPC110, MUS81, SIZ1, CSM2, STH1, IRR1, DSN1, STS1, MND2, CIN8, BIM1, SPC25, MAM1, GLC7, SCC4, TUB2, SMC1, SMC2, DOC1, SOH1, CDC20, MPS2, DUO1, CDH1, SWC4, SPT4, ESP1,…
	GO:0007126	meiosis	A cell cycle process comprising the steps by which a cell progresses through the nuclear division phase of a meiotic cell cycle, the specialized nuclear and cell division in which a single diploid cell undergoes two nuclear divisions following a single round of DNA replication in order to produce four daughter cells that contain half the number of chromosomes as the diploid cell. Meiotic division…	biological_process	23 of 196	biological_process	meiosis	1.93852	2.94121		0.39445	YAL064W-B, YAL064W, YAL063C-A, FLC2, FUN19, SNC1, ATS1, MDM10, PAU7, YAR064W, SRO77, PET112, ATG8, YEL1, FMT1, SCO2, YBR028C, FIG1, REG2, ECM8, YBR096W, CCZ1, AGP2, YSW1, CNS1, YBR182C-A, YBR184W, YBR196C-A, YBR200W-A, YBR201C-A, YBR221W-A, YBR238C, ERT1, THI2, YBR241C, YBR285W, PHO89, YCL073C, YCL068C, APA1, YCL048W-A, YCL042W, RHB1, MATALPHA1, ARE1, FIG2, YCR100C, YCR101C, RDS1, HXT15, LRG1, GU…	IML3, SPO23, ADY2, MSH3, ADY3, MSH5, LRS4, ECM11, DMC1, RIM15, HFM1, ZIP2, MND1, AMA1, IME2, MPS3, REC102, RAD10, CIK1, SSN8, NDJ1, CSM4, SPO19	SPO7, RFA1, CDC15, ALK2, MUM2, RDH54, POL30, MMS4, SIF2, MEC1, PCH2, AME1, KAR4, SNT1, CSM1, SNF3, BRE1, CDC7, RMD1, RAD57, HED1, RAD55, MSH6, GSG1, PDS1, CPR1, UME6, CHL4, RMD5, SWM1, DON1, ZIP1, MCM21, YCG1, XRS2, NKP1, MUS81, DOT1, YHP1, EMI1, SPS2, SPS1, CSM2, STH1, HOS4, SPO22, HOP1, MND2, YVH1, RMD6, MEI4, RAD51, MAM1, SPR6, PMD1, GLC7, RAD24, ISC10, TUB2, CAK1, CDC4, MSH4, RMD8, RMR1, SKI8…
	GO:0005618	cell wall	The rigid or semi-rigid envelope lying outside the cell membrane of plant, fungal, and most prokaryotic cells, maintaining their shape and protecting them from osmotic lysis. In plants it is made of cellulose and, often, lignin; in fungi it is composed largely of polysaccharides; in bacteria it is composed of peptidoglycan.	cellular_component	16 of 107	cellular_component	cell wall	2.46353			0.919464	YAL064W-B, YAL064W, YAL063C-A, FLC2, FUN19, SNC1, ATS1, MDM10, PAU7, YAR064W, SRO77, PET112, ATG8, YEL1, FMT1, SCO2, YBR028C, REG2, ECM8, YBR096W, IML3, CCZ1, AGP2, YSW1, CNS1, YBR182C-A, YBR184W, YBR196C-A, YBR200W-A, YBR201C-A, YBR221W-A, YBR238C, ERT1, THI2, YBR241C, SPO23, YBR285W, PHO89, YCL073C, YCL068C, APA1, YCL048W-A, YCL042W, ADY2, RHB1, MATALPHA1, ARE1, MSH3, YCR100C, YCR101C, RDS1, HX…	FIG1, FIG2, FIT1, TIR3, YPS6, SPR3, YJL171C, YJL160C, SAG1, CWP1, PAU23, CDA1, GAS4, YOR214C, FIT3, SPO19	FLO9, SSA1, FLO1, TIP1, ECM33, PHO5, TOS1, PAU24, LRE1, CDC10, RRT12, KNH1, DIA3, PST1, SED1, SPO71, MKC7, EXG2, SPS2, SIM1, MUC1, UTR2, TIR1, SPI1, AGA2, SCW11, CRH1, TDH3, SCW4, BGL2, SPS100, DSE2, FLO5, KRE9, HSP150, CIS3, PRY3, TDH1, TDH2, CDC11, DAN1, DAN4, MCD4, PIR1, PIR3, CWP2, UTH1, FLO10, SSA2, YLR040C, YLR042C, RAX2, CCW12, YPS1, ASP3-1, ASP3-2, ASP3-3, ASP3-4, YLR194C, CRR1, CTS1, EXG…
	GO:0005576	extracellular region	The space external to the outermost structure of a cell. For cells without external protective or external encapsulating structures this refers to space outside of the plasma membrane. This term covers the host cell environment outside an intracellular parasite.	cellular_component	13 of 95	cellular_component	extracellular region	1.78547			0.241402	YAL064W-B, YAL064W, YAL063C-A, FLC2, FUN19, SNC1, ATS1, MDM10, PAU7, YAR064W, SRO77, PET112, ATG8, YEL1, FMT1, SCO2, YBR028C, FIG1, REG2, ECM8, YBR096W, IML3, CCZ1, AGP2, YSW1, CNS1, YBR182C-A, YBR184W, YBR196C-A, YBR201C-A, YBR221W-A, YBR238C, ERT1, THI2, YBR241C, SPO23, YBR285W, PHO89, YCL073C, YCL068C, APA1, YCL048W-A, YCL042W, ADY2, RHB1, MATALPHA1, ARE1, MSH3, YCR100C, YCR101C, RDS1, HXT15, …	YBR200W-A, FIG2, FIT1, SUC2, TIR3, YJL160C, SAG1, CWP1, PAU23, YOR214C, FIT3, SPO19, RNY1	FLO9, SSA1, FLO1, YAR066W, PHO11, YBL008W-A, TIP1, ECM33, PHO5, TOS1, PAU24, KNH1, PST2, PST1, SED1, CTS2, MFA1, BAR1, MUC1, UTR2, TIR1, SPI1, MF(ALPHA)2, SCW11, ACB1, CRH1, SCW4, BGL2, CPR2, DSE2, FLO5, YHR214W, KRE9, HSP150, CIS3, PRY1, PRY3, DAN1, DAN4, PGU1, PIR1, PIR3, APE2, CWP2, PRY2, UTH1, FLO10, SSA2, YLR040C, YLR042C, CCW12, ASP3-1, ASP3-2, ASP3-3, ASP3-4, CTS1, EXG1, CCW14, PLB2, GAS3,…
	GO:0003774	motor activity	Catalysis of movement along a polymeric molecule such as a microfilament or microtubule, coupled to the hydrolysis of a nucleoside triphosphate.	molecular_function	6 of 25	molecular_function	motor activity	2.15817			0.614106	YAL064W-B, YAL064W, YAL063C-A, FLC2, FUN19, SNC1, ATS1, MDM10, PAU7, YAR064W, SRO77, PET112, ATG8, YEL1, FMT1, SCO2, YBR028C, FIG1, REG2, ECM8, YBR096W, IML3, CCZ1, AGP2, YSW1, CNS1, YBR182C-A, YBR184W, YBR196C-A, YBR200W-A, YBR201C-A, YBR221W-A, YBR238C, ERT1, THI2, YBR241C, SPO23, YBR285W, PHO89, YCL073C, YCL068C, APA1, YCL048W-A, YCL042W, ADY2, RHB1, MATALPHA1, ARE1, FIG2, MSH3, YCR100C, YCR10…	PAC11, KIP3, MYO3, DNM1, CIK1, VIK1	MYO4, KIP1, ARP10, DYN2, CIN8, MLC1, MYO1, ARP1, SMY1, VPS1, DYN1, MYO5, JNM1, DYN3, MYO2, NIP100, KIP2, KAR3, MLC2
DRYGIN
	! Query genes = MCM2, EDS1, RPS11B, UBP14, ORC2, PHO3, TFC1, PGI1, TAF5, AME1, RGD1, MRC1, DCC1, ABP1, SSB1, TIM22, GDH2, IWR1, MPS1, DBF4, TMS1, ALT2, YDR131C, RGP1, KGD2, RPA14, HMO1, SAS4, MFB1, MTH1, SRP101, GPI8, GGA1, ESC2, SEM1, MUS81, HPT1, ERD1, LRS4, EMI1, SPS2, MCM10, TPM2, FLX1, YIR016W, RML2, UTR4, WBP1, NOP16, YPT31, LSM4, UBP3, COG3, RAD4, HAC1, HXT10, RPN11, FAR7, RTF1, SAE2, RAD5…
	! # Query genes = 147
	! # GO Terms tested = 17
	! Evidence Codes = EXP, IDA, IPI, IMP, IGI, IEP, ISS, ISO, ISA, ISM, IGC, RCA, TAS, NAS, IC, ND, IEA, NR
	! GO Aspects = Biological Process
	! Relationships = IS_A, PART_OF, REGULATES
	! Subset = goslim_yeast
	! Min# Genes = 2
	! Max# Genes = 200
	GO Term [ID]	GO Term [Name]	GO Term [Description]	GO Term [Aspect]	# Matching	GO Term [Aspect]	GO Term [Name]	P-Value (-log10)			P-Value (-log10): Corrected	Genes [Query only]	Genes [Shared]	Genes [GO Term only]
DRYGIN	GO:0007059	chromosome segregation	The process by which genetic material, in the form of chromosomes, is organized into specific structures and then physically separated and apportioned to two or more sets. Chromosome segregation begins with the alignment of chromosomes at the metaphase plate, includes chromosome separation, and ends when chromosomes have completed movement to the spindle poles.	biological_process	14 of 167	biological_process	chromosome segregation	4.19638			2.96593	MCM2, EDS1, RPS11B, UBP14, ORC2, PHO3, TFC1, PGI1, TAF5, RGD1, ABP1, SSB1, TIM22, GDH2, IWR1, DBF4, TMS1, ALT2, YDR131C, RGP1, KGD2, RPA14, HMO1, SAS4, MFB1, MTH1, SRP101, GPI8, GGA1, ESC2, SEM1, HPT1, ERD1, EMI1, SPS2, MCM10, TPM2, FLX1, YIR016W, RML2, UTR4, WBP1, NOP16, YPT31, LSM4, UBP3, COG3, RAD4, HAC1, HXT10, RPN11, FAR7, RTF1, SAE2, RAD54, ROG1, MST27, COG7, MSP1, MUP1, ERG25, TEL2, CHO2, …	AME1, MRC1, DCC1, MPS1, MUS81, LRS4, CBF2, BUB1, MAD3, YCS4, SFH1, CTF18, MCK1, IRC15	SPC72, MTW1, GIP4, KIN3, BRN1, CDC27, NUP170, KIP1, SHP1, STU1, SHE1, RDH54, RFC5, POL30, MMS4, IML3, SLI15, DAD3, PAT1, CSM1, SCM3, CDC48, APC11, MCD1, RAD61, DAD1, CIS1, FOB1, PDS1, APC4, FIN1, SCC2, SPC19, CHL4, MCM21, DAD4, YCG1, SPC110, SIZ1, TID3, CSM2, STH1, IRR1, DSN1, STS1, MND2, CIN8, BIM1, SPC25, MAM1, GLC7, SCC4, TUB2, SMC1, ECO1, SMC2, CDC26, CNN1, ZIP2, DOC1, SOH1, CDC20, SPC105, MP…
DRYGIN	GO:0007126	meiosis	A cell cycle process comprising the steps by which a cell progresses through the nuclear division phase of a meiotic cell cycle, the specialized nuclear and cell division in which a single diploid cell undergoes two nuclear divisions following a single round of DNA replication in order to produce four daughter cells that contain half the number of chromosomes as the diploid cell. Meiotic division…	biological_process	13 of 196	biological_process	meiosis	2.94121			1.71076	MCM2, EDS1, RPS11B, UBP14, ORC2, PHO3, TFC1, PGI1, TAF5, RGD1, MRC1, DCC1, ABP1, SSB1, TIM22, GDH2, IWR1, MPS1, DBF4, TMS1, ALT2, YDR131C, RGP1, KGD2, RPA14, HMO1, SAS4, MFB1, MTH1, SRP101, GPI8, GGA1, ESC2, SEM1, HPT1, ERD1, MCM10, TPM2, FLX1, YIR016W, RML2, UTR4, WBP1, NOP16, YPT31, LSM4, UBP3, COG3, RAD4, HAC1, HXT10, RPN11, FAR7, RTF1, RAD54, ROG1, MST27, COG7, MSP1, MUP1, ERG25, TEL2, CBF2, …	AME1, MUS81, LRS4, EMI1, SPS2, SAE2, MAD3, TOR1, YCS4, MSC1, MCK1, DDC1, IRC15	SPO7, RFA1, CDC15, ALK2, MUM2, RDH54, POL30, MMS4, SIF2, IML3, MEC1, PCH2, SPO23, KAR4, ADY2, SNT1, CSM1, MSH3, ADY3, SNF3, MSH5, BRE1, CDC7, RMD1, RAD57, HED1, RAD55, MSH6, GSG1, PDS1, CPR1, UME6, CHL4, RMD5, SWM1, DON1, ZIP1, MCM21, YCG1, XRS2, NKP1, DOT1, ECM11, YHP1, SPS1, CSM2, STH1, HOS4, SPO22, HOP1, MND2, YVH1, RMD6, MEI4, RAD51, MAM1, SPR6, PMD1, GLC7, RAD24, DMC1, ISC10, TUB2, RIM15, CA…

## Sheet: DRYGIN 0.04 SGA Pval0.05
DRYGIN 0.04 SGA Pval0.05
YBL023C	II	Protein involved in DNA replication; component of the Mcm2-7 hexameric complex that binds chromatin as a part of the pre-replicative complex
YBR033W	II	Putative zinc cluster protein; YBR033W is not an essential gene
YBR048W	II	Protein component of the small (40S) ribosomal subunit; identical to Rps11Ap and has similarity to E. coli S17 and rat S11 ribosomal proteins
YBR058C	II	Ubiquitin-specific protease that specifically disassembles unanchored ubiquitin chains; involved in fructose-1,6-bisphosphatase (Fbp1p) degradation; similar to human isopeptidase T
YBR060C	II	Subunit of the origin recognition complex, which directs DNA replication by binding to replication origins and is also involved in transcriptional silencing; interacts with Spp1p and with trimethylated histone H3; phosphorylated by Cdc28p
YBR092C	II	Constitutively expressed acid phosphatase similar to Pho5p; brought to the cell surface by transport vesicles; hydrolyzes thiamin phosphates in the periplasmic space, increasing cellular thiamin uptake; expression is repressed by thiamin
YBR123C	II	One of six subunits of the RNA polymerase III transcription initiation factor complex (TFIIIC); part of the TauA globular domain of TFIIIC that binds DNA at the BoxA promoter sites of tRNA and similar genes; human homolog is TFIIIC-63
YBR196C	II	Glycolytic enzyme phosphoglucose isomerase, catalyzes the interconversion of glucose-6-phosphate and fructose-6-phosphate; required for cell cycle progression and completion of the gluconeogenic events of sporulation
YBR198C	II	Subunit (90 kDa) of TFIID and SAGA complexes, involved in RNA polymerase II transcription initiation and in chromatin modification
YBR211C	II	Essential kinetochore protein associated with microtubules and spindle pole bodies; component of the kinetochore sub-complex COMA (Ctf19p, Okp1p, Mcm21p, Ame1p); involved in spindle checkpoint maintenance
YBR260C	II	GTPase-activating protein (RhoGAP) for Rho3p and Rho4p, possibly involved in control of actin cytoskeleton organization
YCL016C	III	Subunit of a complex with Ctf8p and Ctf18p that shares some components with Replication Factor C, required for sister chromatid cohesion and telomere length maintenance
YCL061C	III	S-phase checkpoint protein required for DNA replication; interacts with and stabilizes Pol2p at stalled replication forks during stress, where it forms a pausing complex with Tof1p and is phosphorylated by Mec1p; protects uncapped telomeres
YCR088W	III	Actin-binding protein of the cortical actin cytoskeleton, important for activation of the Arp2/3 complex that plays a key role actin in cytoskeleton organization
YDL028C	IV	Dual-specificity kinase required for spindle pole body (SPB) duplication and spindle checkpoint function; substrates include SPB proteins Spc42p, Spc110p, and Spc98p, mitotic exit network protein Mob1p, and checkpoint protein Mad1p
YDL115C	IV	Protein of unknown function, deletion causes hypersensitivity to the K1 killer toxin
YDL215C	IV	NAD(+)-dependent glutamate dehydrogenase, degrades glutamate to ammonia and alpha-ketoglutarate; expression sensitive to nitrogen catabolite repression and intracellular ammonia levels
YDL217C	IV	Component of the mitochondrial Tim54p-Tim22p complex involved in insertion of polytopic proteins into the inner membrane
YDL229W	IV	Cytoplasmic ATPase that is a ribosome-associated molecular chaperone, functions with J-protein partner Zuo1p; may be involved in folding of newly-made polypeptide chains; member of the HSP70 family; interacts with phosphatase subunit Reg1p
YDR052C	IV	Regulatory subunit of Cdc7p-Dbf4p kinase complex, required for Cdc7p kinase activity and initiation of DNA replication; phosphorylates the Mcm2-7 family of proteins; cell cycle regulated
YDR105C	IV	Vacuolar membrane protein of unknown function that is conserved in mammals; predicted to contain eleven transmembrane helices; interacts with Pdr5p, a protein involved in multidrug resistance
YDR111C	IV	Putative alanine transaminase (glutamic pyruvic transaminase)
YDR131C	IV	F-box protein, substrate-specific adaptor subunit that recruits substrates to a core ubiquitination complex
YDR137W	IV	Subunit of a Golgi membrane exchange factor (Ric1p-Rgp1p) that catalyzes nucleotide exchange on Ypt6p
YDR148C	IV	Dihydrolipoyl transsuccinylase, component of the mitochondrial alpha-ketoglutarate dehydrogenase complex, which catalyzes the oxidative decarboxylation of alpha-ketoglutarate to succinyl-CoA in the TCA cycle; phosphorylated
YDR156W	IV	RNA polymerase I subunit A14
YDR174W	IV	Chromatin associated high mobility group (HMG) family member involved in genome maintenance; rDNA-binding component of the Pol I transcription system; associates with a 5'-3' DNA helicase and Fpr1p, a prolyl isomerase
YDR181C	IV	Subunit of the SAS complex (Sas2p, Sas4p, Sas5p), which acetylates free histones and nucleosomes and regulates transcriptional silencing; required for the HAT activity of Sas2p
YDR219C	IV	Mitochondria-associated F-box protein involved in maintenance of normal mitochondrial morphology; interacts with Skp1p through the F-box motif; preferentially localizes to the mother cell during budding
YDR277C	IV	Negative regulator of the glucose-sensing signal transduction pathway, required for repression of transcription by Rgt1p; interacts with Rgt1p and the Snf3p and Rgt2p glucose sensors; phosphorylated by Yck1p, triggering Mth1p degradation
YDR292C	IV	Signal recognition particle (SRP) receptor - alpha subunit; contain GTPase domains; involved in SRP-dependent protein targeting; interacts with Srp102p
YDR331W	IV	ER membrane glycoprotein subunit of the glycosylphosphatidylinositol transamidase complex that adds glycosylphosphatidylinositol (GPI) anchors to newly synthesized proteins; human PIG-K protein is a functional homolog
YDR358W	IV	Golgi-localized protein with homology to gamma-adaptin, interacts with and regulates Arf1p and Arf2p in a GTP-dependent manner in order to facilitate traffic through the late Golgi
YDR363W	IV	Protein involved in silencing; may recruit or stabilize Sir proteins; role in Rad51-dependent homologous recombination repair and intra S-phase DNA damage checkpoint; member of the RENi (Rad60-Esc2-Nip45) family of SUMO-like domain proteins
YDR363W-A	IV	Component of the lid subcomplex of the regulatory subunit of the 26S proteasome; involved in mRNA export mediated by the TREX-2 complex (Sac3p-Thp1p); ortholog of human DSS1
YDR386W	IV	Helix-hairpin-helix protein, involved in DNA repair and replication fork stability; functions as an endonuclease in complex with Mms4p; interacts with Rad54p
YDR399W	IV	Dimeric hypoxanthine-guanine phosphoribosyltransferase, catalyzes the formation of both inosine monophosphate and guanosine monophosphate; mutations in the human homolog HPRT1 can cause Lesch-Nyhan syndrome and Kelley-Seegmiller syndrome
YDR414C	IV	Predicted membrane protein required for the retention of lumenal endoplasmic reticulum proteins; mutants secrete the endogenous ER protein, BiP (Kar2p)
YDR439W	IV	Protein involved in rDNA silencing; positively charged coiled-coil protein with limited similarity to myosin
YDR512C	IV	Non-essential protein of unknown function required for transcriptional induction of the early meiotic-specific transcription factor IME1, also required for sporulation
YDR522C	IV	Protein expressed during sporulation, redundant with Sps22p for organization of the beta-glucan layer of the spore wall; S. pombe ortholog is a spore wall component
YEL002C	V	Beta subunit of the oligosaccharyl transferase (OST) glycoprotein complex; required for N-linked glycosylation of proteins in the endoplasmic reticulum
YEL038W	V	Protein with sequence similarity to 2,3-diketo-5-methylthiopentyl-1-phosphate enolase-phosphatases, involved in methionine salvage; found in both the cytoplasm and nucleus
YEL050C	V	Mitochondrial ribosomal protein of the large subunit, has similarity to E. coli L2 ribosomal protein; fat21 mutant allele causes inability to utilize oleate and may interfere with activity of the Adr1p transcription factor
YER002W	V	Constituent of 66S pre-ribosomal particles, involved in 60S ribosomal subunit biogenesis
YER031C	V	GTPase of the Ypt/Rab family, very similar to Ypt32p; involved in the exocytic pathway; mediates intra-Golgi traffic or the budding of post-Golgi vesicles from the trans-Golgi
YER112W	V	Lsm (Like Sm) protein; part of heteroheptameric complexes (Lsm2p-7p and either Lsm1p or 8p)%3A cytoplasmic Lsm1p complex involved in mRNA decay; nuclear Lsm8p complex part of U6 snRNP and possibly involved in processing tRNA, snoRNA, and rRNA
YER151C	V	Ubiquitin-specific protease that interacts with Bre5p to co-regulate anterograde and retrograde transport between endoplasmic reticulum and Golgi compartments; inhibitor of gene silencing; cleaves ubiquitin fusions but not polyubiquitin
YER157W	V	Essential component of the conserved oligomeric Golgi complex (Cog1p through Cog8p), a cytosolic tethering complex that functions in protein trafficking to mediate fusion of transport vesicles to Golgi compartments
YER162C	V	Protein that recognizes and binds damaged DNA (with Rad23p) during nucleotide excision repair; subunit of Nuclear Excision Repair Factor 2 (NEF2); homolog of human XPC protein
YFL011W	VI	Putative hexose transporter, expressed at low levels and expression is repressed by glucose
YFL031W	VI	Basic leucine zipper (bZIP) transcription factor (ATF/CREB1 homolog) that regulates the unfolded protein response, via UPRE binding, and membrane biogenesis; ER stress-induced splicing pathway facilitates efficient Hac1p synthesis
YFR004W	VI	Metalloprotease subunit of the 19S regulatory particle of the 26S proteasome lid; couples the deubiquitination and degradation of proteasome substrates
YFR008W	VI	Protein involved in G1 cell cycle arrest in response to pheromone, in a pathway different from the Far1p-dependent pathway; interacts with Far3p, Far8p, Far9p, Far10p, and Far11p
YGL005C	VII	Component of the conserved oligomeric Golgi complex (Cog1p through Cog8p), a cytosolic tethering complex that functions in protein trafficking to mediate fusion of transport vesicles to Golgi compartments
YGL051W	VII	Putative integral membrane protein, involved in vesicle formation; forms complex with Mst28p; member of DUP240 gene family; binds COPI and COPII vesicles
YGL144C	VII	Protein with putative serine active lipase domain
YGL163C	VII	DNA-dependent ATPase, stimulates strand exchange by modifying the topology of double-stranded DNA; involved in the recombinational repair of double-strand breaks in DNA during vegetative growth and meiosis; member of the SWI/SNF family
YGL175C	VII	Endonuclease that processes hairpin DNA structures with the MRX complex; involved in meiotic and mitotic double-strand break repair; phosphorylated in response to DNA damage and required for normal resistance to DNA-damaging agents
YGL244W	VII	Subunit of the RNA polymerase II-associated Paf1 complex; directly or indirectly regulates DNA-binding properties of Spt15p and relative activities of different TATA elements; involved in telomere maintenance
YGR028W	VII	Mitochondrial protein involved in sorting of proteins in the mitochondria; putative membrane-spanning ATPase
YGR055W	VII	High affinity methionine permease, integral membrane protein with 13 putative membrane-spanning regions; also involved in cysteine uptake
YGR060W	VII	C-4 methyl sterol oxidase, catalyzes the first of three steps required to remove two C-4 methyl groups from an intermediate in ergosterol biosynthesis; mutants accumulate the sterol intermediate 4,4-dimethylzymosterol
YGR099W	VII	Essential DNA-binding protein specific to single-stranded yeast telomeric DNA repeats, required for telomere length regulation and telomere position effect
YGR140W	VII	Essential kinetochore protein, component of the CBF3 multisubunit complex that binds to the CDEIII region of the centromere; Cbf2p also binds to the CDEII region possibly forming a different multimeric complex, ubiquitinated in vivo
YGR157W	VII	Phosphatidylethanolamine methyltransferase (PEMT), catalyzes the first step in the conversion of phosphatidylethanolamine to phosphatidylcholine during the methylation pathway of phosphatidylcholine biosynthesis
YGR166W	VII	Protein involved in biosynthesis of cell wall beta-glucans; subunit of the TRAPP (transport protein particle) complex, which is involved in the late steps of endoplasmic reticulum to Golgi transport
YGR188C	VII	Protein kinase that forms a complex with Mad1p and Bub3p that is crucial in the checkpoint mechanism required to prevent cell cycle progression into anaphase in the presence of spindle damage, associates with centromere DNA via Skp1p
YGR289C	VII	Inducible high-affinity maltose transporter (alpha-glucoside transporter); encoded in the MAL1 complex locus; member of the 12 transmembrane domain superfamily of sugar transporters; broad substrate specificity that includes maltotriose
YHR013C	VIII	Subunit of the N-terminal acetyltransferase NatA (Nat1p, Ard1p, Nat5p); N-terminally acetylates many proteins, which influences multiple processes such as the cell cycle, heat-shock resistance, mating, sporulation, and telomeric silencing
YHR066W	VIII	Constituent of 66S pre-ribosomal particles, required for ribosomal large subunit maturation; functionally redundant with Ssf2p; member of the Brix family
YHR094C	VIII	Low-affinity glucose transporter of the major facilitator superfamily, expression is induced by Hxk2p in the presence of glucose and repressed by Rgt1p when glucose is limiting
YHR167W	VIII	Subunit of the THO complex, which connects transcription elongation and mitotic recombination, and of the TREX complex, which is recruited to activated genes and couples transcription to mRNA export; involved in telomere maintenance
YHR194W	VIII	Mitochondrial inner membrane protein with similarity to Mdm32p, required for normal mitochondrial morphology and inheritance; interacts genetically with MMM1, MDM10, MDM12, and MDM34
YIL134W	IX	Protein required for transport of flavin adenine dinucleotide (FAD), a synthesis product of riboflavin, across the mitochondrial membrane
YIL138C	IX	Minor isoform of tropomyosin, binds to and stabilizes actin cables and filaments, which direct polarized cell growth and the distribution of several organelles; appears to have distinct and also overlapping functions with Tpm1p
YIL150C	IX	Essential chromatin-associated protein involved in the initiation of DNA replication; required for the association of the MCM2-7 complex with replication origins
YIR016W	IX	Putative protein of unknown function; expression directly regulated by the metabolic and meiotic transcriptional regulator Ume6p; overexpression causes a cell cycle delay or arrest; YIR016W is a non-essential gene
YJL004C	X	Integral membrane protein of the Golgi required for targeting of the Arf-like GTPase Arl3p to the Golgi; multicopy suppressor of ypt6 null mutation
YJL013C	X	Subunit of the spindle-assembly checkpoint complex, which delays anaphase onset in cells with defects in mitotic spindle assembly; pseudosubstrate inhibitor of APC(Cdc20), the anaphase promoting complex involved in securin (Pds1p) turnover
YJL050W	X	Dead-box family ATP dependent helicase required for mRNA export from the nucleus; co-factor of the exosome complex, required for 3' end formation of 5.8S rRNA
YJL139C	X	Mannosyltransferase of the KTR1 family, involved in protein N-glycosylation; located in the Golgi apparatus
YJL194W	X	Essential ATP-binding protein required for DNA replication, component of the pre-replicative complex (pre-RC) which requires ORC to associate with chromatin and is in turn required for Mcm2-7p DNA association; homologous to S. pombe Cdc18p
YJL203W	X	Subunit of the SF3a splicing factor complex, required for spliceosome assembly
YJR045C	X	Mitochondrial matrix ATPase, subunit of the presequence translocase-associated protein import motor (PAM) and of SceI endonuclease; involved in protein folding and translocation into the matrix; phosphorylated; member of HSP70 family
YJR066W	X	PIK-related protein kinase and rapamycin target; subunit of TORC1, a complex that controls growth in response to nutrients by regulating translation, transcription, ribosome biogenesis, nutrient transport and autophagy; involved in meiosis
YJR078W	X	Putative tryptophan 2,3-dioxygenase or indoleamine 2,3-dioxygenase, required for the de novo biosynthesis of NAD from tryptophan via kynurenine; expresssion is upregulated upon telomere uncapping; regulated by Hst1p and Aft2p
YJR083C	X	Protein of unknown function, computational analysis of large-scale protein-protein interaction data suggests a possible role in actin cytoskeleton organization; potential Cdc28p substrate
YJR084W	X	Subunit of the Cop9 signalosome, which is required for deneddylation, or removal of the ubiquitin-like protein Rub1p from Cdc53p (cullin); involved in mRNA splicing and adaptation to pheromone signaling
YJR130C	X	Cystathionine gamma-synthase, converts cysteine into cystathionine
YKL045W	XI	Subunit of DNA primase, which is required for DNA synthesis and double-strand break repair
YKL055C	XI	Mitochondrial 3-oxoacyl-%5Bacyl-carrier-protein%5D reductase, may comprise a type II mitochondrial fatty acid synthase along with Mct1p
YKL059C	XI	Essential conserved subunit of CPF (cleavage and polyadenylation factor), plays a role in 3' end formation of mRNA via the specific cleavage and polyadenylation of pre-mRNA, contains a putative RNA-binding zinc knuckle motif
YKL203C	XI	PIK-related protein kinase and rapamycin target; subunit of TORC1, a complex that regulates growth in response to nutrients and TORC2, a complex that regulates cell-cycle dependent polarization of the actin cytoskeleton; involved in meiosis
YKR044W	XI	Protein of unknown function that interacts with Ulp1p, a Ubl (ubiquitin-like protein)-specific protease for Smt3p protein conjugates
YKR077W	XI	Putative transcriptional activator, that interacts with G1-specific transcription factor, MBF and G1-specific promoters; ortholog of Msa2p, an MBF and SBF activator that regulates G1-specific transcription and cell cycle initiation
YKR082W	XI	Subunit of the Nup84p subcomplex of the nuclear pore complex (NPC), localizes to both sides of the NPC, required to establish a normal nucleocytoplasmic concentration gradient of the GTPase Gsp1p
YLL002W	XII	Histone acetyltransferase critical for cell survival in the presence of DNA damage during S phase; acetylates H3-K56 and H3-K9; involved in non-homologous end joining and in regulation of Ty1 transposition; interacts physically with Vps75p
YLL004W	XII	Subunit of the origin recognition complex, which directs DNA replication by binding to replication origins and is also involved in transcriptional silencing
YLL054C	XII	Putative protein of unknown function with similarity to Pip2p, an oleate-specific transcriptional activator of peroxisome proliferation; YLL054C is not an essential gene
YLR038C	XII	Subunit VIb of cytochrome c oxidase, which is the terminal member of the mitochondrial inner membrane electron transport chain; required for assembly of cytochrome c oxidase but not required for activity after assembly; phosphorylated
YLR048W	XII	Protein component of the small (40S) ribosomal subunit, nearly identical to Rps0Ap; required for maturation of 18S rRNA along with Rps0Ap; deletion of either RPS0 gene reduces growth rate, deletion of both genes is lethal
YLR049C	XII	Putative protein of unknown function
YLR061W	XII	Protein component of the large (60S) ribosomal subunit, has similarity to Rpl22Bp and to rat L22 ribosomal protein
YLR262C	XII	GTPase, Ras-like GTP binding protein involved in the secretory pathway, required for fusion of endosome-derived vesicles with the late Golgi, maturation of the vacuolar carboxypeptidase Y; has similarity to the human GTPase, Rab6
YLR272C	XII	Subunit of the condensin complex; required for establishment and maintenance of chromosome condensation, chromosome segregation, chromatin binding of condensin, tRNA gene clustering at the nucleolus, and silencing at the mating type locus
YLR287C-A	XII	Protein component of the small (40S) ribosomal subunit; nearly identical to Rps30Bp and has similarity to rat S30 ribosomal protein
YLR321C	XII	Component of the RSC chromatin remodeling complex; essential gene required for cell cycle progression and maintenance of proper ploidy; phosphorylated in the G1 phase of the cell cycle; Snf5p paralog
YLR350W	XII	Evolutionarily conserved protein with similarity to Orm1p, required for resistance to agents that induce the unfolded protein response; human ortholog is located in the endoplasmic reticulum
YLR433C	XII	Calcineurin A; one isoform (the other is CMP2) of the catalytic subunit of calcineurin, a Ca++/calmodulin-regulated protein phosphatase which regulates Crz1p (a stress-response transcription factor), the other calcineurin subunit is CNB1
YLR449W	XII	Peptidyl-prolyl cis-trans isomerase (PPIase) (proline isomerase) localized to the nucleus; catalyzes isomerization of proline residues in histones H3 and H4, which affects lysine methylation of those histones
YLR452C	XII	GTPase-activating protein for Gpa1p, regulates desensitization to alpha factor pheromone; also required to prevent receptor-independent signaling of the mating pathway; member of the RGS (regulator of G-protein signaling) family
YML069W	XIII	Subunit of the heterodimeric FACT complex (Spt16p-Pob3p), which facilitates RNA Pol II transcription elongation through nucleosomes by destabilizing and then reassembling nucleosome structure; interacts with DNA polymerase alpha (Pol1p)
YML128C	XIII	Protein of unknown function; mutant is defective in directing meiotic recombination events to homologous chromatids; the authentic, non-tagged protein is detected in highly purified mitochondria and is phosphorylated
YMR044W	XIII	Member of a complex (Isw1b) with Isw1p and Ioc2p that exhibits nucleosome-stimulated ATPase activity and acts within coding regions to coordinate transcription elongation with termination and processing, contains a PWWP motif
YMR078C	XIII	Subunit of a complex with Ctf8p that shares some subunits with Replication Factor C and is required for sister chromatid cohesion; may have overlapping functions with Rad24p in the DNA damage replication checkpoint
YMR135C	XIII	Protein of unknown function, involved in proteasome-dependent catabolite inactivation of fructose-1,6-bisphosphatase; contains LisH and CTLH domains, like Vid30p; dosage-dependent regulator of START
YMR214W	XIII	One of several homologs of bacterial chaperone DnaJ, located in the ER lumen where it cooperates with Kar2p to mediate maturation of proteins
YMR235C	XIII	GTPase activating protein (GAP) for Gsp1p, involved in nuclear transport
YMR236W	XIII	Subunit (17 kDa) of TFIID and SAGA complexes, involved in RNA polymerase II transcription initiation and in chromatin modification, similar to histone H3
YNL041C	XIV	Component of the conserved oligomeric Golgi complex (Cog1p through Cog8p), a cytosolic tethering complex that functions in protein trafficking to mediate fusion of transport vesicles to Golgi compartments
YNL051W	XIV	Component of the conserved oligomeric Golgi complex (Cog1p through Cog8p), a cytosolic tethering complex that functions in protein trafficking to mediate fusion of transport vesicles to Golgi compartments
YNL136W	XIV	Subunit of the NuA4 histone acetyltransferase complex, which acetylates the N-terminal tails of histones H4 and H2A
YNL215W	XIV	Protein that associates with the INO80 chromatin remodeling complex under low-salt conditions; essential for growth under anaerobic conditions
YNL216W	XIV	DNA-binding protein involved in either activation or repression of transcription, depending on binding site context; also binds telomere sequences and plays a role in telomeric position effect (silencing) and telomere structure
YNL300W	XIV	Glycosylphosphatidylinositol-dependent cell wall protein, expression is periodic and decreases in respone to ergosterol perturbation or upon entry into stationary phase; depletion increases resistance to lactic acid
YNL307C	XIV	Protein serine/threonine/tyrosine (dual-specificity) kinase involved in control of chromosome segregation and in regulating entry into meiosis; related to mammalian glycogen synthase kinases of the GSK-3 family
YOL067C	XV	Transcription factor (bHLH) involved in interorganelle communication between mitochondria, peroxisomes, and nucleus
YOL068C	XV	NAD(+)-dependent histone deacetylase; essential subunit of the Sum1p/Rfm1p/Hst1p complex required for ORC-dependent silencing and mitotic repression; non-essential subunit of the Set3C deacetylase complex; involved in telomere maintenance
YOL115W	XV	Catalytic subunit of TRAMP, a nuclear poly (A) polymerase complex involved in RNA quality control; catalyzes polyadenylation of unmodified tRNAs, and snoRNA and rRNA precursors; has 5'-dRP lyase activity; disputed role as a DNA polymerase
YOR026W	XV	Kinetochore checkpoint WD40 repeat protein that localizes to kinetochores during prophase and metaphase, delays anaphase in the presence of unattached kinetochores; forms complexes with Mad1p-Bub1p and with Cdc20p, binds Mad2p and Mad3p
YOR085W	XV	Gamma subunit of the oligosaccharyltransferase complex of the ER lumen, which catalyzes asparagine-linked glycosylation of newly synthesized proteins; Ost3p is important for N-glycosylation of a subset of proteins
YOR103C	XV	Epsilon subunit of the oligosaccharyltransferase complex of the ER lumen, which catalyzes asparagine-linked glycosylation of newly synthesized proteins
YOR108W	XV	Alpha-isopropylmalate synthase II (2-isopropylmalate synthase), catalyzes the first step in the leucine biosynthesis pathway; the minor isozyme, responsible for the residual alpha-IPMS activity detected in a leu4 null mutant
YOR182C	XV	Protein component of the small (40S) ribosomal subunit; nearly identical to Rps30Ap and has similarity to rat S30 ribosomal protein
YOR228C	XV	Protein of unknown function, localized to the mitochondrial outer membrane
YOR254C	XV	Essential subunit of Sec63 complex (Sec63p, Sec62p, Sec66p and Sec72p); with Sec61 complex, Kar2p/BiP and Lhs1p forms a channel competent for SRP-dependent and post-translational SRP-independent protein targeting and import into the ER
YOR355W	XV	Protein of unknown function, required for growth on glycerol as a carbon source; the authentic, non-tagged protein is detected in highly purified mitochondria in high-throughput studies
YOR383C	XV	Mannoprotein that is incorporated into the cell wall via a glycosylphosphatidylinositol (GPI) anchor, involved in the retention of siderophore-iron in the cell wall
YPL017C	XVI	Protein of unknown function, required for accurate meiotic chromosome segregation; null mutant displays increased levels of spontaneous Rad52 foci
YPL036W	XVI	Plasma membrane H+-ATPase, isoform of Pma1p, involved in pumping protons out of the cell; regulator of cytoplasmic pH and plasma membrane potential
YPL047W	XVI	Integral subunit of SAGA histone acetyltransferase complex, regulates transcription of a subset of SAGA-regulated genes, required for the Ubp8p association with SAGA and for H2B deubiquitylation
YPL194W	XVI	DNA damage checkpoint protein, part of a PCNA-like complex required for DNA damage response, required for pachytene checkpoint to inhibit cell cycle in response to unrepaired recombination intermediates; potential Cdc28p substrate
YPL213W	XVI	Component of U2 snRNP; disruption causes reduced U2 snRNP levels; physically interacts with Msl1p; invovled in telomere maintenance; putative homolog of human U2A' snRNP protein
YPL226W	XVI	ATP binding cassette family member; Asn/Gln-rich rich region supports %5BNU+%5D prion formation and susceptibility to %5BPSI+%5D prion induction; homologous to mRNA export factor from S. pombe and similar protein from C. albicans
YPL227C	XVI	UDP-glucose%3Adolichyl-phosphate glucosyltransferase, involved in asparagine-linked glycosylation in the endoplasmic reticulum
YPR178W	XVI	Splicing factor, component of the U4/U6-U5 snRNP complex
